# Supplementary material for: Increasing Sufu gene dosage reveals its unorthodox role in promoting polydactyly and medulloblastoma tumorigenesis
Source: JCI Insight. 2024 Feb 15;9(6):e176044. doi: 10.1172/jci.insight.176044 (PMC10972619; doi:10.1172/jci.insight.176044)
Supplement: Supporting data values [file jciinsight-9-176044-s244.xlsx]

## Sheet: Figure 1
Figure 1B
	IHC staining of GLI1 and SUFU
	Sample NO.	Tumor type	GLI1				SUFU
			Staining Intensity	percentage of cells stained（%）	Stained cell ratio score	IHC score	Staining Intensity	percentage of cells stained（%）	Stained cell ratio score	IHC score
	1	MB	1	20	1	1	1	80	4	4
	2	MB	1	5	0	0	1	80	4	4
	3	MB	1	40	2	2	1	80	4	4
	4	MB	1	10	1	1	0	0	0	0
	5	MB	1	30	2	2	2	30	2	4
	6	MB	1	15	1	1	1	40	2	2
	7	MB	1	5	0	0	1	80	4	4
	8	MB	1	10	1	1	2	20	1	2
	9	MB	1	5	0	0	0	0	0	0
	10	MB	1	10	1	1	1	90	4	4
	11	MB	0	0	0	0	1	20	1	1
	12	MB	2	20	1	2	0	0	0	0
	13	MB	1	40	2	2	2	80	4	8
	14	MB	1	70	3	3	2	80	4	8
	15	MB	1	10	1	1	0	0	0	0
	16	MB	2	20	1	2	1	90	4	4
	17	MB	2	80	4	8	2	90	4	8
	18	MB	1	10	1	1	0	0	0	0
	19	MB	2	20	1	2	1	70	3	3
	20	MB	2	20	1	2	1	30	2	2
	21	MB	1	40	2	2	1	70	3	3
	22	MB	1	20	1	1	2	80	4	8
	23	MB	1	60	3	3	2	60	3	6
	24	MB	2	40	2	4	1	80	4	4
	25	MB	0	0	0	0	1	90	4	4
	26	MB	2	60	3	6	2	40	2	4
	27	MB	0	0	0	0	0	0	0	0
	28	MB	1	20	1	1	1	80	4	4
	29	MB	1	20	1	1	0	0	0	0
	30	MB	1	60	3	3	2	80	4	8
	31	MB	1	80	4	4	2	70	3	6
	32	MB	1	80	4	4	2	90	4	8
	33	MB	1	60	3	3	2	80	4	8
	34	MB	2	80	4	8	1	90	4	4
	35	MB	2	20	1	2	1	80	4	4
	36	MB	0	0	0	0	0	0	0	0
	37	MB	1	10	1	1	0	0	0	0
	38	MB	1	30	2	2	2	40	2	4
	39	MB	1	40	2	2	2	90	4	8
	40	MB	1	60	3	3	2	90	4	8
	41	MB	2	80	4	8	2	80	4	8
	42	MB	1	60	3	3	0	0	0	0
	43	MB	2	90	4	8	2	90	4	8
	44	MB	1	40	2	2	1	100	4	4
	45	MB	1	20	1	1	1	100	4	4
	46	MB	1	40	2	2	2	30	2	4
	47	MB	1	20	1	1	2	90	4	8
	48	MB	1	10	1	1	2	60	3	6
	49	MB	2	80	4	8	2	90	4	8
Figure 1D	WNT Subgroup						SHH Subgroup						GROUP3 Subgroup						GROUP4 Subgroup
	Gene expression Data (the normalized log2 gene expression values)						Gene expression Data (the normalized log2 gene expression values)						Gene expression Data (the normalized log2 gene expression values)						Gene expression Data (the normalized log2 gene expression values)
		GLI1	GLI2	PTCH1	SUFU			GLI1	GLI2	PTCH1	SUFU			GLI1	GLI2	PTCH1	SUFU			GLI1	GLI2	PTCH1	SUFU
	subtype: WNT_beta	6.60451	8.07224	9.89761	7.9253		subtype: SHH_alpha	6.44831	11.701	11.5232	6.90112		subtype: Group3_alpha	4.98801	4.34554	8.40188	7.23211		subtype: Group4_alpha	4.9018	5.92153	9.59996	6.87491
	subtype: WNT_beta	4.83688	8.30736	9.20947	7.51058		subtype: SHH_alpha	6.60998	8.31132	10.4268	7.65814		subtype: Group3_alpha	4.78032	4.11237	8.25449	7.22732		subtype: Group4_alpha	4.95203	4.58372	8.33447	7.07575
	subtype: WNT_beta	4.72672	6.94353	9.62916	7.36206		subtype: SHH_alpha	7.22577	9.06576	11.336	7.65189		subtype: Group3_alpha	5.21689	5.16967	8.22915	7.13765		subtype: Group4_alpha	5.58385	5.03004	9.51871	6.92965
	subtype: WNT_beta	5.00163	7.36781	9.47818	7.28016		subtype: SHH_alpha	6.77835	8.50317	10.4483	7.85563		subtype: Group3_alpha	5.40023	4.77988	8.94633	6.87344		subtype: Group4_alpha	5.13039	4.45608	8.88201	7.80331
	subtype: WNT_beta	5.84212	6.32238	8.62906	8.24581		subtype: SHH_alpha	7.48114	8.52001	11.007	8.05916		subtype: Group3_alpha	5.22226	4.66519	8.1445	6.75109		subtype: Group4_alpha	4.79422	4.68234	9.00356	7.10204
	subtype: WNT_beta	5.24095	7.43174	8.42172	8.09747		subtype: SHH_alpha	6.80881	8.05837	10.3736	7.26458		subtype: Group3_alpha	5.00107	5.93841	8.77266	7.49791		subtype: Group4_alpha	5.3147	4.67973	9.11383	7.13279
	subtype: WNT_beta	5.08049	7.61956	9.41102	7.46446		subtype: SHH_alpha	6.51314	8.14344	10.2336	6.91078		subtype: Group3_alpha	5.07383	4.79213	9.22693	6.99947		subtype: Group4_alpha	4.94104	4.43474	8.87866	7.23487
	subtype: WNT_beta	5.03436	6.35041	9.384	7.4449		subtype: SHH_alpha	5.54318	5.55775	8.25075	6.16095		subtype: Group3_alpha	4.50143	5.14383	8.55191	6.93232		subtype: Group4_alpha	5.18385	5.19014	8.83572	7.63814
	subtype: WNT_beta	4.76242	7.84745	9.98026	7.33558		subtype: SHH_alpha	6.45549	12.1029	10.6841	7.15088		subtype: Group3_alpha	5.34319	4.80741	8.49459	6.77595		subtype: Group4_alpha	4.54574	5.60248	9.05463	7.80021
	subtype: WNT_beta	5.02281	7.62281	9.83449	7.52177		subtype: SHH_alpha	7.84902	8.84141	11.2131	7.15082		subtype: Group3_alpha	4.99446	4.57609	8.85217	7.15041		subtype: Group4_alpha	4.86407	5.34955	9.66511	6.85707
	subtype: WNT_beta	5.07612	7.48726	9.54875	7.45258		subtype: SHH_alpha	7.60167	8.67652	9.91769	7.28398		subtype: Group3_alpha	5.14199	5.36612	9.55283	7.60523		subtype: Group4_alpha	5.36558	4.22147	9.05326	7.44014
	subtype: WNT_beta	4.86554	6.2867	9.9931	7.3041		subtype: SHH_alpha	7.44122	8.82207	10.6097	7.03701		subtype: Group3_alpha	5.74074	5.4747	8.81576	7.04379		subtype: Group4_alpha	4.53231	5.05887	9.03758	7.43373
	subtype: WNT_beta	4.90654	7.78943	9.40068	7.23332		subtype: SHH_alpha	6.63879	8.50114	10.2378	6.87932		subtype: Group3_alpha	5.60969	6.30463	8.99796	7.80003		subtype: Group4_alpha	5.03694	5.17729	7.90899	6.93428
	subtype: WNT_beta	5.37753	7.71615	10.6885	8.11506		subtype: SHH_alpha	6.61952	7.77064	10.3022	7.24658		subtype: Group3_alpha	5.08417	4.80338	8.99868	7.06019		subtype: Group4_alpha	5.28415	4.9199	9.32936	7.1397
	subtype: WNT_beta	4.93343	7.41413	9.08254	7.54955		subtype: SHH_alpha	6.49642	9.1551	11.6214	6.51993		subtype: Group3_alpha	4.58574	4.43221	8.8517	7.13604		subtype: Group4_alpha	5.18606	5.1145	9.07276	6.90051
	subtype: WNT_beta	4.95185	8.02874	9.79242	7.52207		subtype: SHH_alpha	8.08026	8.4992	11.6028	7.43849		subtype: Group3_alpha	5.01785	4.97783	8.65753	6.7565		subtype: Group4_alpha	5.17287	5.20626	9.60034	7.63562
	subtype: WNT_beta	5.16993	7.75964	9.3588	7.832		subtype: SHH_alpha	6.40674	7.6824	10.056	7.28467		subtype: Group3_alpha	5.21982	4.81659	8.8532	7.65121		subtype: Group4_alpha	5.10166	4.66383	9.09089	7.18964
	subtype: WNT_beta	7.0994	7.86828	10.6835	7.76058		subtype: SHH_alpha	7.27352	9.11281	11.3776	6.84386		subtype: Group3_alpha	5.23996	4.44996	8.06171	6.81102		subtype: Group4_alpha	5.14352	4.87049	9.39728	7.28233
	subtype: WNT_beta	5.56732	7.71444	9.33426	7.78476		subtype: SHH_alpha	7.41552	11.7471	11.3986	7.38633		subtype: Group3_alpha	5.19521	4.67291	9.13781	7.71124		subtype: Group4_alpha	5.41828	5.26106	8.9282	7.38618
	subtype: WNT_beta	5.81187	10.0371	11.0087	7.46528		subtype: SHH_alpha	7.86412	9.50354	11.0137	7.48929		subtype: Group3_alpha	5.2913	5.33862	9.16863	7.43874		subtype: Group4_alpha	5.46819	5.3942	9.10552	6.64525
	subtype: WNT_beta	5.37859	8.59704	9.62127	7.68816		subtype: SHH_alpha	8.1905	9.95731	11.5718	7.67755		subtype: Group3_alpha	5.15535	5.14972	8.90751	7.50313		subtype: Group4_alpha	5.34831	5.43352	9.16143	7.59055
	subtype: WNT_alpha	4.81683	6.19549	9.60947	7.48067		subtype: SHH_alpha	6.52462	9.6391	10.3361	7.52992		subtype: Group3_alpha	5.18112	4.88094	8.88276	7.01341		subtype: Group4_alpha	4.81979	5.96386	9.28494	7.57103
	subtype: WNT_alpha	4.66202	7.66059	9.57079	7.75928		subtype: SHH_alpha	6.23436	9.92629	11.3661	6.6832		subtype: Group3_alpha	6.01017	4.59018	8.87373	7.24544		subtype: Group4_alpha	5.02944	4.37379	8.98785	7.89139
	subtype: WNT_alpha	4.93857	7.68982	9.55218	7.88504		subtype: SHH_alpha	6.30977	9.42926	10.5253	6.75597		subtype: Group3_alpha	5.03726	4.90186	8.79189	7.1109		subtype: Group4_alpha	5.15681	4.58771	8.98547	7.42605
	subtype: WNT_alpha	5.08102	8.15719	9.29577	8.06201		subtype: SHH_alpha	6.83213	11.0101	10.0384	7.08808		subtype: Group3_alpha	4.92338	4.71316	8.69848	6.70126		subtype: Group4_alpha	4.79364	5.83836	9.79407	7.25485
	subtype: WNT_alpha	4.79513	7.43785	8.94934	7.7765		subtype: SHH_alpha	6.59786	8.32396	10.6981	7.49727		subtype: Group3_alpha	5.21151	4.91555	8.97378	7.44649		subtype: Group4_alpha	4.95998	5.57039	9.31314	7.2637
	subtype: WNT_alpha	5.21997	7.73101	9.87894	7.81564		subtype: SHH_alpha	6.80545	8.89512	10.7103	6.92203		subtype: Group3_alpha	5.06161	4.94333	8.08997	7.59064		subtype: Group4_alpha	5.25291	7.16754	9.68815	7.39647
	subtype: WNT_alpha	5.05617	7.61667	8.83041	7.50169		subtype: SHH_alpha	7.06341	8.00884	11.1086	7.54209		subtype: Group3_alpha	5.15863	4.60702	8.52	6.88759		subtype: Group4_alpha	4.53412	4.835	8.53376	6.95331
	subtype: WNT_alpha	5.07623	8.00248	9.47809	7.80834		subtype: SHH_alpha	7.40595	8.59357	11.5831	7.50606		subtype: Group3_alpha	5.17919	4.47759	8.71394	7.07877		subtype: Group4_alpha	4.59047	4.75087	8.78351	7.31208
	subtype: WNT_alpha	5.13326	7.28288	9.03252	7.55059		subtype: SHH_alpha	7.51554	8.68738	11.0708	7.45833		subtype: Group3_alpha	5.59833	4.98348	9.77415	6.87828		subtype: Group4_alpha	5.11398	4.93802	9.43493	7.4963
	subtype: WNT_alpha	5.46508	8.03425	9.69964	7.60321		subtype: SHH_alpha	7.20088	9.86779	11.8143	7.39359		subtype: Group3_alpha	5.10349	4.68081	8.44034	7.06755		subtype: Group4_alpha	4.87528	5.04992	8.95827	7.60411
	subtype: WNT_alpha	5.00526	7.62734	9.72923	8.02453		subtype: SHH_alpha	7.40122	8.14657	6.87652	6.8954		subtype: Group3_alpha	4.87781	5.0843	7.94977	7.05838		subtype: Group4_alpha	5.12154	4.83648	9.24556	7.36213
	subtype: WNT_alpha	5.07963	8.05998	9.4015	7.16734		subtype: SHH_alpha	6.19454	7.90831	9.54116	7.39291		subtype: Group3_alpha	5.1134	4.75937	9.12637	7.08198		subtype: Group4_alpha	4.95414	7.84535	9.40741	6.93573
	subtype: WNT_alpha	4.92825	8.43305	9.3316	7.66807		subtype: SHH_alpha	6.88743	9.44985	10.1543	7.27035		subtype: Group3_alpha	4.70079	5.58041	7.83315	7.46869		subtype: Group4_alpha	4.9222	4.50322	9.09892	7.24184
	subtype: WNT_alpha	4.83807	8.03106	9.51163	7.98069		subtype: SHH_alpha	7.34103	7.4404	10.2195	6.96207		subtype: Group3_alpha	5.02464	5.78768	8.50776	7.23861		subtype: Group4_alpha	4.81121	6.23162	9.30925	7.04816
	subtype: WNT_alpha	4.9997	7.00748	9.43219	7.6626		subtype: SHH_alpha	5.46569	7.3608	9.10287	6.84502		subtype: Group3_alpha	5.00587	5.21545	8.81187	7.05498		subtype: Group4_alpha	4.90658	7.36386	9.70332	7.65919
	subtype: WNT_alpha	5.1485	7.4575	9.8347	7.51959		subtype: SHH_alpha	6.17694	11.3944	11.3628	7.51769		subtype: Group3_alpha	5.31374	4.5584	9.32205	7.07665		subtype: Group4_alpha	5.03021	5.98344	9.59784	7.7339
	subtype: WNT_alpha	5.15521	7.34616	9.52167	7.49177		subtype: SHH_alpha	7.0347	11.2078	11.6821	6.69036		subtype: Group3_alpha	5.32972	5.40324	7.05517	6.71027		subtype: Group4_alpha	5.57184	4.77073	8.89855	7.1976
	subtype: WNT_alpha	4.93448	7.88971	9.11376	7.76717		subtype: SHH_alpha	7.22617	8.68609	5.55183	7.6322		subtype: Group3_alpha	5.11444	5.18573	7.43511	6.61578		subtype: Group4_alpha	4.98012	6.16251	9.55682	7.4421
	subtype: WNT_alpha	5.22593	7.77759	9.35119	7.6094		subtype: SHH_alpha	6.67119	8.20835	10.1925	7.49057		subtype: Group3_alpha	5.25424	5.33234	7.81274	6.99297		subtype: Group4_alpha	5.10842	7.88307	9.73136	7.5503
	subtype: WNT_alpha	5.23043	7.16601	9.23749	7.43707		subtype: SHH_alpha	7.47864	9.9346	11.0779	7.56013		subtype: Group3_alpha	4.88432	5.33559	8.581	6.90116		subtype: Group4_alpha	4.65833	6.30231	10.0912	7.39762
	subtype: WNT_alpha	4.83632	7.1825	9.18435	7.09666		subtype: SHH_alpha	7.62734	9.09454	11.8332	7.41966		subtype: Group3_alpha	5.26243	4.85533	8.86821	6.71145		subtype: Group4_alpha	4.99232	5.52743	8.93373	7.51467
	subtype: WNT_alpha	5.3819	7.28463	9.34081	7.55923		subtype: SHH_alpha	7.29598	8.17707	10.9723	7.47987		subtype: Group3_alpha	5.23138	4.62725	8.28036	7.24948		subtype: Group4_alpha	4.99872	5.15627	8.97386	7.36444
	subtype: WNT_alpha	4.68992	7.34993	8.87251	7.12497		subtype: SHH_alpha	7.81848	9.06074	11.2859	7.57356		subtype: Group3_alpha	5.30858	5.49374	7.39784	6.73041		subtype: Group4_alpha	5.02256	4.61348	8.87061	7.05258
	subtype: WNT_alpha	4.96661	6.57788	9.14354	7.51968		subtype: SHH_alpha	6.68799	9.61346	11.1553	7.1842		subtype: Group3_alpha	5.22174	4.86051	8.68488	7.18694		subtype: Group4_alpha	5.11271	6.02592	9.41869	6.79772
	subtype: WNT_alpha	5.61811	7.5266	10.0388	7.66701		subtype: SHH_alpha	7.43306	8.58788	10.7015	7.55097		subtype: Group3_alpha	4.92858	5.08474	8.32957	7.13215		subtype: Group4_alpha	4.90756	8.03183	9.71329	7.1774
	subtype: WNT_alpha	4.89913	6.7415	10.0934	7.38585		subtype: SHH_alpha	6.9008	8.71496	10.4698	6.9805		subtype: Group3_alpha	5.04851	4.60026	8.91386	7.02106		subtype: Group4_alpha	4.88557	5.90848	8.64628	6.82042
	subtype: WNT_alpha	5.388	7.90675	9.16197	7.94189		subtype: SHH_alpha	6.35703	9.36383	10.429	7.05847		subtype: Group3_alpha	5.33663	4.8144	8.82147	7.18323		subtype: Group4_alpha	5.03467	4.62212	9.18745	7.37865
	subtype: WNT_alpha	4.97271	6.88096	8.52739	7.06682		subtype: SHH_alpha	7.08377	7.96863	10.5751	8.05809		subtype: Group3_alpha	5.26813	4.8141	8.71155	7.56809		subtype: Group4_alpha	5.10906	5.09457	9.13928	7.69365
	subtype: WNT_alpha	5.2127	7.28139	9.6326	8.30646		subtype: SHH_alpha	7.21675	11.5645	11.404	7.1721		subtype: Group3_alpha	5.45505	4.66676	9.1737	7.1383		subtype: Group4_alpha	4.88054	4.66183	8.79943	6.94105
	subtype: WNT_alpha	4.76041	7.35006	9.60649	7.68628		subtype: SHH_alpha	6.69832	9.05965	9.84306	7.48613		subtype: Group3_alpha	5.2157	4.76153	9.00316	7.3808		subtype: Group4_alpha	4.62956	4.74548	8.01231	7.04247
	subtype: WNT_alpha	4.82512	8.06792	9.56519	7.7014		subtype: SHH_alpha	7.65162	9.25484	11.3505	7.27816		subtype: Group3_alpha	5.57511	4.88565	9.60466	6.77655		subtype: Group4_alpha	5.28313	6.66336	9.43191	7.83685
	subtype: WNT_alpha	5.70949	6.80341	9.38465	7.7214		subtype: SHH_alpha	6.13369	10.8088	10.3355	6.56526		subtype: Group3_alpha	4.64538	5.18607	8.68925	6.96372		subtype: Group4_alpha	5.26878	5.03621	8.77442	6.9756
	subtype: WNT_alpha	5.33984	7.92308	9.34134	7.28602		subtype: SHH_alpha	7.71964	8.83875	10.7412	7.38579		subtype: Group3_alpha	5.20483	5.17741	8.84659	7.205		subtype: Group4_alpha	5.02439	5.27656	8.5468	7.16984
	subtype: WNT_alpha	4.99525	8.00665	9.3146	8.10315		subtype: SHH_alpha	5.92376	9.81626	10.4134	6.83873		subtype: Group3_alpha	5.20587	4.92076	8.61469	7.55209		subtype: Group4_alpha	4.84855	4.98477	8.89809	6.58424
	subtype: WNT_alpha	4.89468	7.80718	9.5822	8.13707		subtype: SHH_alpha	4.9844	7.06567	8.23389	6.79662		subtype: Group3_alpha	4.93245	5.65428	8.36485	7.14761		subtype: Group4_alpha	5.18007	4.96084	9.58844	7.21775
	subtype: WNT_alpha	4.95066	7.73646	9.2553	8.02677		subtype: SHH_alpha	5.9285	12.2547	11.5303	8.00135		subtype: Group3_alpha	4.63741	6.43318	9.58497	7.15244		subtype: Group4_alpha	5.19741	4.65502	8.79524	7.15907
	subtype: WNT_alpha	5.07531	8.22502	9.84064	8.17487		subtype: SHH_alpha	8.00121	8.88286	11.1118	7.56004		subtype: Group3_alpha	5.05995	4.83827	8.37619	6.74727		subtype: Group4_alpha	5.14993	4.50059	9.69838	7.41214
	subtype: WNT_alpha	5.05795	8.07396	8.81025	7.88595		subtype: SHH_alpha	7.0442	9.14889	10.8679	7.15778		subtype: Group3_alpha	5.29038	4.84183	8.92369	7.61416		subtype: Group4_alpha	4.96201	6.34276	9.87612	6.89362
	subtype: WNT_alpha	5.16054	6.228	9.54202	7.62861		subtype: SHH_alpha	5.79759	8.16029	8.58648	7.22804		subtype: Group3_alpha	4.4845	5.14362	8.23251	7.31548		subtype: Group4_alpha	4.82703	4.65639	8.98682	7.59292
	subtype: WNT_alpha	5.14007	8.30523	9.59338	7.77558		subtype: SHH_alpha	7.41576	8.97852	10.36	7.65876		subtype: Group3_alpha	4.99517	4.93537	8.51024	7.55173		subtype: Group4_alpha	4.95486	4.84635	9.05018	7.36382
	subtype: WNT_alpha	5.08813	8.3547	9.2555	8.06763		subtype: SHH_alpha	5.21356	7.11105	9.39947	7.45337		subtype: Group3_alpha	4.68122	4.77472	9.33542	7.30098		subtype: Group4_alpha	4.68461	5.40115	8.63863	7.4917
	subtype: WNT_alpha	6.3851	8.64299	10.0728	8.19207		subtype: SHH_alpha	7.31357	7.74376	10.182	7.96453		subtype: Group3_alpha	5.02905	4.91964	8.77654	6.90801		subtype: Group4_alpha	5.14452	5.34566	9.06704	7.05312
	subtype: WNT_alpha	5.00719	6.87248	9.67166	7.46823		subtype: SHH_alpha	6.03045	11.2743	10.8634	6.81457		subtype: Group3_alpha	5.32706	4.79731	8.66788	6.84532		subtype: Group4_alpha	4.34687	5.62705	8.54832	6.49189
	subtype: WNT_alpha	4.9929	7.35791	9.61105	7.37978		subtype: SHH_alpha	6.263	9.25044	10.586	6.30047		subtype: Group3_alpha	5.3084	5.01444	8.81389	7.29604		subtype: Group4_alpha	4.9352	6.45889	9.35451	6.89424
	subtype: WNT_alpha	5.43088	7.35076	9.54824	7.60386		subtype: SHH_beta	6.62717	8.3396	10.8274	7.36531		subtype: Group3_alpha	5.2002	4.42832	8.86743	6.97781		subtype: Group4_alpha	5.09061	6.21874	9.3666	6.99696
	subtype: WNT_alpha	6.52551	8.57239	10.236	7.90708		subtype: SHH_beta	6.154	8.77494	10.669	6.93248		subtype: Group3_alpha	5.23514	5.26765	9.14411	6.97242		subtype: Group4_alpha	4.5863	5.49043	9.00457	7.18359
	subtype: WNT_alpha	5.35387	7.95937	9.16537	7.9348		subtype: SHH_beta	5.8933	7.26741	10.199	7.20083		subtype: Group3_beta	5.21529	4.47796	9.14537	7.53699		subtype: Group4_alpha	4.44414	7.41295	9.19851	7.2708
	subtype: WNT_alpha	7.31936	8.97024	10.7477	8.20742		subtype: SHH_beta	6.17725	8.9807	10.855	7.09175		subtype: Group3_beta	5.22287	4.8435	8.61251	7.43523		subtype: Group4_alpha	4.91186	5.30107	8.3838	6.48846
	subtype: WNT_alpha	4.94161	8.44864	9.90896	7.72805		subtype: SHH_beta	7.54743	9.22628	12.1378	7.49581		subtype: Group3_beta	4.98804	5.42967	8.80573	7.19957		subtype: Group4_alpha	4.79606	5.78326	9.98629	7.57908
							subtype: SHH_beta	7.30234	9.54755	10.7655	6.76508		subtype: Group3_beta	4.85058	4.33639	8.39745	7.54636		subtype: Group4_alpha	4.93629	5.04587	9.05925	7.74564
	Correlation of WNT Subgroup						subtype: SHH_beta	7.20637	9.43163	11.0883	6.86205		subtype: Group3_beta	5.41966	4.80379	8.74357	6.49342		subtype: Group4_alpha	5.24742	5.03004	9.17385	7.18042
		GLI1	GLI2	PTCH1	SUFU		subtype: SHH_beta	7.13046	8.23981	11.1511	7.17675		subtype: Group3_beta	5.09688	4.63826	8.71484	7.38969		subtype: Group4_alpha	5.0093	4.95783	8.83075	7.44039
	GLI1	1	0.344525	0.483436	0.369524		subtype: SHH_beta	7.45477	8.61619	11.4722	7.52635		subtype: Group3_beta	5.0199	4.73514	9.22866	7.01898		subtype: Group4_alpha	4.65385	5.251	9.02511	7.49747
	GLI2	0.344525	1	0.382699	0.312726		subtype: SHH_beta	6.19627	8.30561	9.78424	6.98708		subtype: Group3_beta	4.92804	4.76658	8.6614	6.42521		subtype: Group4_alpha	4.75242	5.32821	9.42043	7.68713
	PTCH1	0.483436	0.382699	1	0.117571		subtype: SHH_beta	6.64726	7.95549	10.9709	7.74907		subtype: Group3_beta	5.10033	5.01911	9.08298	7.6295		subtype: Group4_alpha	4.65879	6.21822	8.93875	7.18924
	SUFU	0.369524	0.312726	0.117571	1		subtype: SHH_beta	6.71308	8.3415	11.1678	7.75871		subtype: Group3_beta	5.198	4.57452	8.20048	7.15383		subtype: Group4_alpha	4.92211	8.11344	9.41044	7.72718
							subtype: SHH_beta	6.89051	8.48336	10.6784	7.60497		subtype: Group3_beta	5.25502	4.70034	8.737	6.9861		subtype: Group4_alpha	5.06687	5.10989	9.27649	7.04771
	Correlation P values of WNT Subgroup						subtype: SHH_beta	6.40947	8.7236	11.0934	7.05159		subtype: Group3_beta	5.06207	4.88099	8.94327	7.38444		subtype: Group4_alpha	5.22445	5.75044	9.69558	7.40625
		GLI1	GLI2	PTCH1	SUFU		subtype: SHH_beta	7.07862	8.57943	10.767	7.52886		subtype: Group3_beta	5.33584	5.34257	8.77791	6.8701		subtype: Group4_alpha	4.80608	4.57866	9.51485	7.149
	GLI1		0.003494	2.24e-05	0.001643		subtype: SHH_beta	6.61554	9.05924	11.1245	7.11076		subtype: Group3_beta	5.28318	5.18509	9.29998	7.1184		subtype: Group4_alpha	5.22825	5.02465	8.76551	7.50365
	GLI2	0.003494		0.001077	0.008394		subtype: SHH_beta	6.21165	9.52634	11.4585	7.56392		subtype: Group3_beta	5.73716	5.17629	9.36779	7.65103		subtype: Group4_alpha	5.44617	4.71364	8.79176	7.66582
	PTCH1	2.24e-05	0.001077		0.332383		subtype: SHH_beta	7.17851	9.44049	11.1028	7.21285		subtype: Group3_beta	5.22027	5.02364	9.54176	7.4103		subtype: Group4_alpha	5.22622	6.60664	9.08926	7.08874
	SUFU	0.001643	0.008394	0.332383			subtype: SHH_beta	5.84264	8.34658	10.8866	7.15188		subtype: Group3_beta	5.42691	4.83316	9.34474	7.67708		subtype: Group4_alpha	4.97669	6.18141	9.13377	7.32883
							subtype: SHH_beta	6.04926	9.4014	10.7071	6.67286		subtype: Group3_beta	5.13942	5.18893	9.77344	7.32741		subtype: Group4_alpha	5.44438	5.95297	9.08672	7.35476
							subtype: SHH_beta	6.65198	8.3008	10.5808	5.94708		subtype: Group3_beta	4.81863	4.83314	9.22643	7.69686		subtype: Group4_alpha	4.84494	4.2052	9.25608	7.74106
							subtype: SHH_beta	7.6276	8.63044	11.4386	7.19641		subtype: Group3_beta	5.04727	5.09222	8.88428	7.50296		subtype: Group4_alpha	4.97596	4.66857	8.21618	6.97733
							subtype: SHH_beta	7.29034	9.21855	11.8832	7.11659		subtype: Group3_beta	5.21947	4.77849	9.13218	7.55593		subtype: Group4_alpha	4.76302	5.35606	8.85726	7.6822
							subtype: SHH_beta	6.79786	9.53893	11.0871	6.46279		subtype: Group3_beta	5.00268	4.69352	8.97068	7.30516		subtype: Group4_alpha	5.26692	5.1086	10.2346	7.28413
							subtype: SHH_beta	7.5298	8.26837	11.3918	7.32826		subtype: Group3_beta	5.76123	4.9696	9.55362	7.66099		subtype: Group4_alpha	5.02006	4.33157	8.79121	7.28384
							subtype: SHH_beta	6.56672	8.80963	10.6465	7.02854		subtype: Group3_beta	5.10857	4.55051	8.787	7.50948		subtype: Group4_alpha	4.59187	4.6638	9.05029	6.9422
							subtype: SHH_beta	7.79577	8.87874	11.7335	7.46029		subtype: Group3_beta	4.89034	4.86007	9.47894	7.48813		subtype: Group4_alpha	5.20569	6.00175	7.98799	6.5542
							subtype: SHH_beta	6.14673	8.54059	10.9888	7.27775		subtype: Group3_beta	5.05147	5.09875	9.51964	7.19038		subtype: Group4_alpha	5.21355	5.88771	9.65287	7.37836
							subtype: SHH_beta	7.21456	9.11394	11.4451	7.70442		subtype: Group3_beta	5.03871	5.20072	7.863	6.66596		subtype: Group4_alpha	5.10221	6.09648	8.74056	7.13568
							subtype: SHH_beta	7.23865	8.66216	10.8643	7.14043		subtype: Group3_beta	4.95772	4.97991	9.46062	7.57815		subtype: Group4_alpha	5.22227	6.90839	8.96131	7.1172
							subtype: SHH_beta	5.87119	8.29845	10.2962	6.61553		subtype: Group3_beta	4.85794	4.71476	9.20243	7.41505		subtype: Group4_alpha	4.73027	5.5406	8.10919	7.38485
							subtype: SHH_beta	6.87916	9.89122	11.2889	7.38213		subtype: Group3_beta	5.18586	5.03903	9.22221	7.67499		subtype: Group4_alpha	5.18663	5.99953	9.70759	7.5288
							subtype: SHH_beta	6.33591	8.99721	11.0279	6.49797		subtype: Group3_beta	4.81884	4.37326	8.98571	7.64215		subtype: Group4_alpha	4.74094	5.12809	9.00352	6.76606
							subtype: SHH_beta	5.94698	7.73074	9.9036	5.90561		subtype: Group3_beta	5.22599	4.78423	8.74146	7.63507		subtype: Group4_beta	5.33625	5.01788	9.05546	7.5344
							subtype: SHH_beta	6.57408	8.6402	11.3402	7.53231		subtype: Group3_beta	4.99119	5.32803	8.76704	6.65199		subtype: Group4_beta	5.06909	4.35054	8.97295	8.00927
							subtype: SHH_delta	7.15014	8.9429	10.4233	7.77937		subtype: Group3_beta	5.2676	6.31755	9.17625	8.01995		subtype: Group4_beta	4.83477	4.49183	8.97454	7.75374
							subtype: SHH_delta	7.44631	8.70956	10.7219	7.27803		subtype: Group3_beta	5.15288	4.62015	8.94534	7.86851		subtype: Group4_beta	4.82031	3.9925	8.45034	7.60194
							subtype: SHH_delta	7.19432	9.55684	11.9516	7.8522		subtype: Group3_beta	5.07034	6.1336	9.66527	8.08469		subtype: Group4_beta	5.31884	4.99142	9.23625	7.80797
							subtype: SHH_delta	7.09274	9.17209	11.5359	7.34944		subtype: Group3_beta	5.21237	4.09584	8.66319	7.69252		subtype: Group4_beta	5.06067	4.60028	9.04362	7.96159
							subtype: SHH_delta	6.67935	8.65381	10.311	7.36395		subtype: Group3_gamma	5.69958	4.60523	9.26323	7.42177		subtype: Group4_beta	4.82175	4.62293	8.67643	7.298
							subtype: SHH_delta	7.64074	9.59106	12.1683	7.59106		subtype: Group3_gamma	5.25149	4.24338	8.81975	7.20782		subtype: Group4_beta	5.32728	4.70688	8.70296	7.67013
							subtype: SHH_delta	7.39223	9.13395	11.7119	7.71588		subtype: Group3_gamma	5.15179	4.51509	9.52672	7.51329		subtype: Group4_beta	4.93733	4.35568	8.61345	7.57488
							subtype: SHH_delta	6.83652	8.58449	10.8031	7.34842		subtype: Group3_gamma	4.7172	4.44598	8.77824	6.96683		subtype: Group4_beta	5.1396	5.01271	9.03831	7.49775
							subtype: SHH_delta	7.82119	9.92795	12.351	7.84365		subtype: Group3_gamma	5.05945	5.0159	8.90743	7.09585		subtype: Group4_beta	5.09725	4.41861	8.77295	7.69885
							subtype: SHH_delta	7.56143	9.51149	11.1651	7.45016		subtype: Group3_gamma	5.35945	4.62262	9.65852	7.11055		subtype: Group4_beta	4.99193	4.99947	8.7875	7.56903
							subtype: SHH_delta	7.97239	9.64566	11.9248	7.64961		subtype: Group3_gamma	5.21038	4.91079	9.32456	6.95636		subtype: Group4_beta	4.9046	4.76131	8.87188	7.97151
							subtype: SHH_delta	8.09047	9.82692	12.583	7.85476		subtype: Group3_gamma	4.97277	5.67351	9.05204	7.28657		subtype: Group4_beta	4.73598	5.55382	8.89089	7.2872
							subtype: SHH_delta	7.60818	8.12409	11.4632	6.61571		subtype: Group3_gamma	5.70063	4.9193	8.73737	7.22451		subtype: Group4_beta	5.29925	4.67351	8.76153	7.95453
							subtype: SHH_delta	7.73974	9.38889	11.1872	7.63959		subtype: Group3_gamma	6.03601	5.09057	8.92557	7.16419		subtype: Group4_beta	5.2291	4.53074	9.34535	7.82121
							subtype: SHH_delta	7.45498	9.47813	12.2531	7.8103		subtype: Group3_gamma	5.07183	6.35568	9.2116	7.49109		subtype: Group4_beta	4.8806	4.57474	8.79583	7.46086
							subtype: SHH_delta	7.25529	9.35244	11.8444	7.74682		subtype: Group3_gamma	5.13315	4.73791	8.88418	7.34022		subtype: Group4_beta	5.02116	6.28818	9.01702	7.61201
							subtype: SHH_delta	8.09727	9.36113	11.7722	7.62752		subtype: Group3_gamma	5.23942	4.61799	9.56504	7.36481		subtype: Group4_beta	5.22547	5.14339	9.02858	7.49057
							subtype: SHH_delta	8.08651	10.0383	12.0462	7.53454		subtype: Group3_gamma	5.38083	5.23817	8.32731	7.25743		subtype: Group4_beta	5.11258	4.87436	9.40492	7.85671
							subtype: SHH_delta	7.02662	8.3326	11.0807	6.70301		subtype: Group3_gamma	5.37166	5.13347	8.76098	7.22223		subtype: Group4_beta	5.16575	4.58878	9.54025	7.66428
							subtype: SHH_delta	7.98562	10.5466	12.6584	7.70643		subtype: Group3_gamma	5.08131	5.10302	8.84555	7.33833		subtype: Group4_beta	5.17546	4.67926	9.07202	7.50064
							subtype: SHH_delta	7.06713	9.63864	10.9892	7.34923		subtype: Group3_gamma	5.38918	6.77706	9.95993	7.17258		subtype: Group4_beta	5.28639	5.42849	9.05467	7.88906
							subtype: SHH_delta	7.51536	9.74828	12.2344	7.21297		subtype: Group3_gamma	4.77274	5.99918	8.16803	7.21949		subtype: Group4_beta	4.94669	5.59368	9.19771	7.43937
							subtype: SHH_delta	8.1367	9.44469	12.3742	7.66621		subtype: Group3_gamma	4.79901	5.87964	8.8821	7.28231		subtype: Group4_beta	5.38599	5.14117	9.04513	7.49252
							subtype: SHH_delta	7.76071	9.71977	11.8549	7.41294		subtype: Group3_gamma	4.79858	5.16016	7.32886	6.60156		subtype: Group4_beta	4.95444	4.20664	8.88449	7.68526
							subtype: SHH_delta	7.93729	10.0542	11.3043	7.4762		subtype: Group3_gamma	5.22638	4.38034	8.96774	7.09614		subtype: Group4_beta	5.11605	4.87216	8.62963	7.33514
							subtype: SHH_delta	7.72275	9.59253	11.9088	7.66115		subtype: Group3_gamma	5.27276	5.10008	9.05822	7.46455		subtype: Group4_beta	5.19375	4.78742	9.11794	7.98705
							subtype: SHH_delta	6.94777	9.01244	10.7449	7.42425		subtype: Group3_gamma	5.17388	4.43705	9.2639	7.63626		subtype: Group4_beta	5.35195	4.38874	9.41906	7.81382
							subtype: SHH_delta	7.90149	9.42572	12.1288	7.64252		subtype: Group3_gamma	5.30573	4.90299	9.56858	7.46672		subtype: Group4_beta	4.67974	5.78968	9.22962	7.70997
							subtype: SHH_delta	7.63863	9.47849	11.1899	7.52164		subtype: Group3_gamma	5.40153	4.8396	8.10291	7.21647		subtype: Group4_beta	5.09493	4.92663	9.42805	8.00584
							subtype: SHH_delta	7.37172	9.52688	11.2842	7.25744		subtype: Group3_gamma	5.23977	4.8652	8.98887	7.50603		subtype: Group4_beta	5.04165	4.94677	8.75287	7.50218
							subtype: SHH_delta	6.95211	10.2395	11.7131	7.27139		subtype: Group3_gamma	5.31601	4.9343	9.08684	7.60722		subtype: Group4_beta	4.97383	4.65602	9.18655	7.91587
							subtype: SHH_delta	7.74513	9.16346	10.9534	8.07021		subtype: Group3_gamma	4.77751	4.43224	8.60036	7.15828		subtype: Group4_beta	5.23318	5.2877	8.97456	7.16367
							subtype: SHH_delta	7.58072	9.88166	11.4025	7.65469		subtype: Group3_gamma	5.35686	5.62566	8.39934	7.11854		subtype: Group4_beta	4.80937	3.77652	9.25003	7.58816
							subtype: SHH_delta	7.09944	9.79945	11.1205	6.57847		subtype: Group3_gamma	5.24708	4.72197	8.95519	7.4131		subtype: Group4_beta	5.10874	4.86237	9.47355	7.05576
							subtype: SHH_delta	7.69658	9.76906	11.4157	7.33202		subtype: Group3_gamma	5.13205	5.3154	9.7334	7.77673		subtype: Group4_beta	4.87192	5.47217	9.08764	7.55215
							subtype: SHH_delta	7.524	9.56209	11.2927	7.28851		subtype: Group3_gamma	5.53208	4.65472	9.05617	7.63361		subtype: Group4_beta	4.98957	4.79488	9.20564	7.85729
							subtype: SHH_delta	7.22992	9.71522	10.0268	6.75058		subtype: Group3_gamma	4.76595	4.33732	9.2373	7.75767		subtype: Group4_beta	5.21253	5.18638	9.45411	7.61232
							subtype: SHH_delta	8.06247	10.0213	12.4023	8.16102		subtype: Group3_gamma	5.30226	4.85345	8.02527	7.15174		subtype: Group4_beta	4.97759	4.92063	9.26514	7.65945
							subtype: SHH_delta	7.21488	9.46802	11.5773	7.4761		subtype: Group3_gamma	5.58361	5.32897	9.29805	6.88399		subtype: Group4_beta	5.36933	4.57546	8.69263	7.70885
							subtype: SHH_delta	7.48122	8.79193	10.497	7.64536		subtype: Group3_gamma	5.1911	5.02835	8.07593	7.9195		subtype: Group4_beta	5.14655	4.83397	9.05866	7.92494
							subtype: SHH_delta	8.38692	10.0847	11.9135	7.92547		subtype: Group3_gamma	5.11912	5.68295	8.34045	7.52688		subtype: Group4_beta	4.93971	5.33977	9.08784	7.68011
							subtype: SHH_delta	7.92517	8.99293	12.2803	7.86554		subtype: Group3_gamma	5.70774	4.31111	8.70983	7.46577		subtype: Group4_beta	5.01583	4.47279	9.18396	7.58344
							subtype: SHH_delta	8.15157	9.05856	11.9184	7.50261		subtype: Group3_gamma	5.48962	5.41612	8.47107	7.63898		subtype: Group4_beta	5.12892	4.80467	8.87437	7.7923
							subtype: SHH_delta	8.76719	10.1974	12.4952	7.95137		subtype: Group3_gamma	5.14034	4.30894	9.39153	7.33316		subtype: Group4_beta	5.11349	4.68551	9.06993	7.4571
							subtype: SHH_delta	7.7632	9.46394	11.7533	7.2903								subtype: Group4_beta	5.14467	4.97248	9.14546	7.58899
							subtype: SHH_delta	8.13818	9.39333	12.2152	7.79937		Correlation of GROUP3 Subgroup						subtype: Group4_beta	5.15807	4.83389	9.23023	7.69434
							subtype: SHH_delta	7.9435	10.4266	12.1868	7.67675			GLI1	GLI2	PTCH1	SUFU		subtype: Group4_beta	5.22204	4.67988	9.12451	7.46828
							subtype: SHH_delta	8.44105	9.76769	12.0537	8.25209		GLI1	1	-0.0217092	0.176165	0.0573755		subtype: Group4_beta	4.9872	4.38319	8.90307	7.33005
							subtype: SHH_delta	7.96352	10.1063	12.16	7.66265		GLI2	-0.0217092	1	0.0140551	0.0649077		subtype: Group4_beta	4.53278	4.91036	9.13064	7.38083
							subtype: SHH_delta	8.10449	9.50311	12.2178	7.36739		PTCH1	0.176165	0.0140551	1	0.365646		subtype: Group4_beta	5.20101	5.06866	9.07755	7.77093
							subtype: SHH_delta	7.40851	9.77244	11.4416	7.74212		SUFU	0.0573755	0.0649077	0.365646	1		subtype: Group4_beta	5.17936	4.91204	8.92432	7.44504
							subtype: SHH_delta	8.00214	9.11769	11.663	9.17301								subtype: Group4_beta	5.30249	5.30748	9.51702	7.52468
							subtype: SHH_delta	7.56458	9.87125	11.2108	7.2738		Correlation P values of GROUP3 Subgroup						subtype: Group4_beta	5.06543	4.4796	8.63676	7.39467
							subtype: SHH_delta	7.55048	9.13541	10.4013	7.68437			GLI1	GLI2	PTCH1	SUFU		subtype: Group4_beta	5.01663	5.85293	8.67068	7.36679
							subtype: SHH_delta	7.19401	7.36043	10.8581	6.73928		GLI1		0.796198	0.0346778	0.494564		subtype: Group4_beta	5.43284	4.91325	8.91719	7.67755
							subtype: SHH_delta	6.11265	10.3629	12.0531	7.6553		GLI2	0.796198		0.867213	0.43957		subtype: Group4_beta	4.78806	5.23046	8.88972	7.50308
							subtype: SHH_delta	8.06374	10.0798	11.4176	7.96364		PTCH1	0.0346778	0.867213		6.58832e-06		subtype: Group4_beta	5.06847	5.21701	9.4451	7.47605
							subtype: SHH_delta	7.96074	9.26277	12.0399	7.62779		SUFU	0.494564	0.43957	6.58832e-06			subtype: Group4_beta	5.41983	5.42876	9.62265	7.49904
							subtype: SHH_delta	7.80013	8.64312	12.8063	7.50723								subtype: Group4_beta	4.98552	5.18344	9.09795	7.54729
							subtype: SHH_delta	7.5584	9.40887	11.275	7.10408								subtype: Group4_beta	5.09099	4.54631	8.88667	7.23773
							subtype: SHH_delta	8.38462	10.1908	11.854	7.63557								subtype: Group4_beta	4.89073	4.16275	8.20325	7.3851
							subtype: SHH_delta	8.15019	9.46449	11.8132	7.81109								subtype: Group4_beta	5.23728	4.68294	9.11233	7.48494
							subtype: SHH_delta	7.64248	9.45678	12.0287	7.35058								subtype: Group4_beta	4.99762	4.54839	8.88013	7.36282
							subtype: SHH_delta	8.15327	10.0346	12.411	8.36431								subtype: Group4_beta	4.94717	5.42707	9.08755	7.61479
							subtype: SHH_delta	7.56657	9.87451	10.8516	7.6421								subtype: Group4_beta	4.97614	5.40133	9.05539	7.97906
							subtype: SHH_delta	8.26138	9.75093	11.9768	7.98124								subtype: Group4_beta	4.95906	5.16854	9.37868	7.7491
							subtype: SHH_delta	7.78129	9.91365	11.857	7.88157								subtype: Group4_beta	5.16727	5.56426	9.12988	7.71497
							subtype: SHH_delta	8.41464	9.87121	12.3626	7.90718								subtype: Group4_beta	4.94878	5.51269	9.47973	7.6684
							subtype: SHH_delta	7.74531	9.47307	10.723	7.67044								subtype: Group4_beta	5.31934	4.78877	10.145	9.11999
							subtype: SHH_delta	8.1816	10.2441	12.2534	7.95443								subtype: Group4_beta	5.36537	5.31549	9.2029	7.35157
							subtype: SHH_delta	8.38962	9.7432	12.0455	7.36175								subtype: Group4_beta	4.87831	4.96864	8.86003	7.66444
							subtype: SHH_delta	6.96781	9.90716	11.1888	7.59731								subtype: Group4_beta	5.10904	5.13726	8.80808	7.58638
							subtype: SHH_delta	8.41992	10.0467	11.0823	7.93256								subtype: Group4_beta	4.9022	4.7641	9.45084	7.69118
							subtype: SHH_delta	7.27202	8.77362	11.5004	7.40426								subtype: Group4_beta	5.20952	5.12591	9.22973	7.58723
							subtype: SHH_delta	7.75898	9.99945	11.7655	7.81365								subtype: Group4_beta	5.54142	5.19709	8.86384	7.78252
							subtype: SHH_delta	6.99624	10.1212	9.36131	7.69178								subtype: Group4_beta	5.27785	4.88288	9.03732	8.00376
							subtype: SHH_gamma	5.93244	7.81038	9.64067	6.358								subtype: Group4_beta	5.2085	5.23423	9.55443	7.76878
							subtype: SHH_gamma	6.87118	7.7493	10.0831	7.62501								subtype: Group4_beta	4.78628	4.73701	8.66562	7.38042
							subtype: SHH_gamma	7.09475	8.05843	10.3706	7.34361								subtype: Group4_beta	5.40831	4.08056	9.34413	7.67912
							subtype: SHH_gamma	6.01511	7.50448	10.4676	6.18015								subtype: Group4_beta	5.20395	4.66176	8.36734	7.64205
							subtype: SHH_gamma	5.94219	6.85687	10.2589	7.51686								subtype: Group4_beta	5.43232	5.18079	9.20482	7.47848
							subtype: SHH_gamma	4.97436	5.90865	9.92276	6.91662								subtype: Group4_beta	4.75344	4.64898	9.01933	7.63379
							subtype: SHH_gamma	5.90767	6.85423	9.27615	6.9592								subtype: Group4_beta	5.67154	4.9437	9.21572	7.94843
							subtype: SHH_gamma	6.98968	8.38376	11.0554	7.55764								subtype: Group4_beta	4.9594	5.13132	9.19504	7.76714
							subtype: SHH_gamma	7.77759	8.88489	10.5399	7.6745								subtype: Group4_beta	5.0001	4.99574	8.72893	7.76283
							subtype: SHH_gamma	5.57359	5.23316	8.22676	6.26696								subtype: Group4_beta	5.22135	4.85341	9.56416	8.01477
							subtype: SHH_gamma	7.77102	8.65014	10.8266	7.69522								subtype: Group4_beta	5.26675	4.57753	8.75465	7.6994
							subtype: SHH_gamma	6.44543	8.72857	11.4228	6.83556								subtype: Group4_beta	4.92485	4.90508	8.93219	7.61919
							subtype: SHH_gamma	6.41176	8.23927	10.0233	7.15712								subtype: Group4_beta	5.05303	4.60784	9.23777	7.7871
							subtype: SHH_gamma	6.37871	7.15305	10.4341	7.44061								subtype: Group4_beta	5.40816	4.7409	8.97555	7.78143
							subtype: SHH_gamma	5.72897	7.61207	9.85378	7.05295								subtype: Group4_beta	4.7985	4.7167	8.57635	7.50926
							subtype: SHH_gamma	6.82602	8.22666	10.1075	7.30801								subtype: Group4_beta	5.15385	4.66537	9.37014	7.48336
							subtype: SHH_gamma	7.51757	8.86128	10.2785	7.72766								subtype: Group4_beta	5.13378	4.64161	8.7471	7.62505
							subtype: SHH_gamma	6.93101	8.05138	9.93935	7.51769								subtype: Group4_beta	5.24544	4.97746	9.55339	7.90089
							subtype: SHH_gamma	6.95405	8.25546	10.7631	7.59599								subtype: Group4_beta	5.09114	4.31883	8.56866	7.78506
							subtype: SHH_gamma	6.11006	7.50119	10.5074	7.59019								subtype: Group4_beta	5.04739	4.41572	9.19281	7.91344
							subtype: SHH_gamma	7.29234	7.96398	11.1003	7.43468								subtype: Group4_beta	5.27445	4.32759	8.26762	7.58492
							subtype: SHH_gamma	7.90575	9.36966	11.7246	8.00849								subtype: Group4_beta	5.27984	4.955	9.38576	7.84786
							subtype: SHH_gamma	7.40532	8.23838	10.907	7.5626								subtype: Group4_beta	5.42353	4.632	8.9228	7.96776
							subtype: SHH_gamma	7.16868	7.57227	8.58411	7.34415								subtype: Group4_beta	5.11057	4.30906	8.67643	7.71309
							subtype: SHH_gamma	6.01332	8.60891	10.0038	7.65804								subtype: Group4_beta	5.46184	4.82154	8.46697	7.68645
							subtype: SHH_gamma	5.26154	6.32821	8.58615	7.06422								subtype: Group4_beta	5.24958	4.68976	8.87829	7.76811
							subtype: SHH_gamma	5.7017	9.09508	11.7016	7.32555								subtype: Group4_beta	5.28115	4.4339	8.97666	7.66383
							subtype: SHH_gamma	8.0179	7.92178	10.8297	7.53094								subtype: Group4_beta	5.66763	4.74356	8.64877	7.93333
							subtype: SHH_gamma	6.45501	8.37012	10.1089	7.02212								subtype: Group4_beta	5.36073	4.21302	8.92388	7.69467
							subtype: SHH_gamma	5.57809	5.88319	9.32333	7.0964								subtype: Group4_beta	5.33181	4.496	8.88352	7.49552
							subtype: SHH_gamma	5.03216	7.53595	9.45763	6.45542								subtype: Group4_beta	5.41278	5.11021	9.0248	7.50432
							subtype: SHH_gamma	7.00416	8.21638	11.2292	7.34605								subtype: Group4_gamma	4.67037	5.35226	8.78288	7.4605
							subtype: SHH_gamma	6.58916	7.02232	9.95852	7.16304								subtype: Group4_gamma	4.87862	4.40394	8.64242	7.6006
							subtype: SHH_gamma	6.55291	7.36849	11.2521	7.51667								subtype: Group4_gamma	4.93397	5.93647	8.88142	6.894
							subtype: SHH_gamma	6.43549	7.37789	9.80334	7.54132								subtype: Group4_gamma	4.84801	5.15938	9.11918	7.68185
							subtype: SHH_gamma	6.78493	8.8548	10.4148	7.21944								subtype: Group4_gamma	4.98346	4.77432	8.88257	7.34331
							subtype: SHH_gamma	7.0384	9.10771	10.6624	7.06924								subtype: Group4_gamma	4.74858	6.08513	9.39061	7.64593
							subtype: SHH_gamma	5.40836	6.84688	9.48124	7.71757								subtype: Group4_gamma	5.45231	4.70299	8.9048	7.58571
							subtype: SHH_gamma	6.97697	8.4215	10.6365	7.44819								subtype: Group4_gamma	4.83157	4.61522	8.60195	7.57799
							subtype: SHH_gamma	5.73319	8.1788	9.76933	7.54665								subtype: Group4_gamma	5.09461	4.82823	9.04883	7.33803
							subtype: SHH_gamma	6.5374	8.87051	10.7617	7.63843								subtype: Group4_gamma	4.90647	5.9713	9.0356	7.62703
							subtype: SHH_gamma	6.57415	9.01394	10.3856	6.89931								subtype: Group4_gamma	5.27192	5.17307	8.95904	7.64229
							subtype: SHH_gamma	6.24735	8.97392	11.239	7.01196								subtype: Group4_gamma	4.7677	5.43769	8.99251	7.01437
							subtype: SHH_gamma	6.13562	8.22233	9.64331	6.95826								subtype: Group4_gamma	5.15833	5.40199	9.0826	7.4218
							subtype: SHH_gamma	6.74427	9.38829	10.6276	7.45826								subtype: Group4_gamma	5.08744	5.92146	8.58826	6.95483
							subtype: SHH_gamma	5.57993	7.55686	10.0755	7.57388								subtype: Group4_gamma	5.2154	5.01433	8.39833	7.09033
							subtype: SHH_gamma	5.75738	7.91896	9.53779	6.29866								subtype: Group4_gamma	4.94467	4.84381	9.16914	7.56435
																			subtype: Group4_gamma	5.07992	4.97162	9.10113	7.88337
							Correlation of SHH Subgroup												subtype: Group4_gamma	4.73085	4.67379	8.7503	7.06096
								GLI1	GLI2	PTCH1	SUFU								subtype: Group4_gamma	5.07765	5.21425	9.38625	7.44037
							GLI1	1	0.478227	0.618279	0.550567								subtype: Group4_gamma	5.02562	5.28118	9.30705	8.05607
							GLI2	0.478227	1	0.583735	0.26134								subtype: Group4_gamma	5.01229	6.61926	9.09497	7.31363
							PTCH1	0.618279	0.583735	1	0.394431								subtype: Group4_gamma	4.9611	4.88253	9.34646	7.59345
							SUFU	0.550567	0.26134	0.394431	1								subtype: Group4_gamma	4.93367	5.44872	9.63717	7.61467
																			subtype: Group4_gamma	5.09348	4.7704	8.95396	7.45744
							Correlation P values of SHH Subgroup												subtype: Group4_gamma	4.89689	4.88198	8.74622	7.66271
								GLI1	GLI2	PTCH1	SUFU								subtype: Group4_gamma	5.30448	6.53843	9.18868	7.53251
							GLI1		3.81394e-14	6.58073e-25	4.49507e-19								subtype: Group4_gamma	4.93133	6.2576	9.66177	7.23278
							GLI2	3.81394e-14		9.2186e-22	7.82937e-05								subtype: Group4_gamma	4.86198	5.22763	9.14537	7.7315
							PTCH1	6.58073e-25	9.2186e-22		1.01917e-09								subtype: Group4_gamma	5.54546	5.65497	9.41164	7.8043
							SUFU	4.49507e-19	7.82937e-05	1.01917e-09									subtype: Group4_gamma	5.05092	7.1391	9.51387	7.07548
																			subtype: Group4_gamma	5.15502	6.25218	9.29413	7.68543
																			subtype: Group4_gamma	5.18703	5.27932	9.56058	8.13323
																			subtype: Group4_gamma	5.02941	5.0937	9.05773	7.51173
																			subtype: Group4_gamma	5.05524	5.06152	9.31931	7.61607
																			subtype: Group4_gamma	5.25842	5.02129	9.11041	7.10433
																			subtype: Group4_gamma	5.32373	5.96286	9.66933	7.38804
																			subtype: Group4_gamma	5.02348	5.29157	9.21558	7.36249
																			subtype: Group4_gamma	5.17377	5.10832	8.81133	7.46332
																			subtype: Group4_gamma	4.74909	5.11469	8.4964	7.08985
																			subtype: Group4_gamma	5.10097	4.38089	8.15403	7.13499
																			subtype: Group4_gamma	5.33739	5.39144	8.85107	7.39437
																			subtype: Group4_gamma	5.00848	5.00361	9.66046	7.56413
																			subtype: Group4_gamma	4.93534	5.67964	9.24358	7.36772
																			subtype: Group4_gamma	4.66744	5.00621	8.87429	7.11685
																			subtype: Group4_gamma	4.84598	5.45987	8.90894	7.29578
																			subtype: Group4_gamma	4.44961	4.81875	8.95303	7.07968
																			subtype: Group4_gamma	4.92199	4.9871	9.20294	7.87272
																			subtype: Group4_gamma	5.0221	5.84563	9.10459	7.85152
																			subtype: Group4_gamma	4.90161	5.53991	9.30604	7.51596
																			subtype: Group4_gamma	4.55279	5.87394	9.02313	7.50091
																			subtype: Group4_gamma	5.22949	5.39137	9.24602	7.46278
																			subtype: Group4_gamma	4.98343	6.16935	9.29757	7.6419
																			subtype: Group4_gamma	4.58031	5.86208	9.26055	6.79007
																			subtype: Group4_gamma	5.13187	5.09547	9.11263	7.80145
																			subtype: Group4_gamma	4.49952	6.5577	10.1933	7.5645
																			subtype: Group4_gamma	5.29729	6.00833	9.68518	8.09621
																			subtype: Group4_gamma	5.06925	5.99004	9.39146	7.43758
																			subtype: Group4_gamma	5.0536	4.77514	9.07258	7.30781
																			subtype: Group4_gamma	4.77315	4.55766	8.64905	7.40883
																			subtype: Group4_gamma	4.8547	5.12488	8.52272	6.93317
																			subtype: Group4_gamma	5.07122	5.44026	9.25097	7.59795
																			subtype: Group4_gamma	4.87826	4.09804	8.62092	7.23044
																			subtype: Group4_gamma	5.05727	4.75864	9.02365	7.55986
																			subtype: Group4_gamma	5.08939	6.78998	9.69446	7.64674
																			subtype: Group4_gamma	4.7186	4.97798	8.81776	6.90263
																			subtype: Group4_gamma	5.41928	5.21969	9.86336	7.65233
																			subtype: Group4_gamma	5.13845	5.67459	8.94386	7.44667
																			subtype: Group4_gamma	4.55708	4.52056	8.44266	7.35357
																			subtype: Group4_gamma	5.20856	6.13284	9.19535	7.31273
																			subtype: Group4_gamma	4.70784	4.88088	8.2568	7.35766
																			subtype: Group4_gamma	5.12524	5.9027	9.04677	7.48624
																			subtype: Group4_gamma	4.73616	5.6911	9.24725	6.96414
																			subtype: Group4_gamma	4.89046	5.47045	8.74964	6.75893
																			subtype: Group4_gamma	5.15341	4.4924	8.50749	7.30919
																			subtype: Group4_gamma	5.39072	6.00005	9.41909	7.70974
																			subtype: Group4_gamma	5.3678	4.92594	9.39731	7.38169
																			subtype: Group4_gamma	4.90835	5.48131	8.69439	7.75567
																			subtype: Group4_gamma	5.13742	5.82308	9.66029	8.07835
																			subtype: Group4_gamma	4.92813	4.96612	8.63524	7.53988
																			subtype: Group4_gamma	4.75911	5.04921	9.19426	7.4986
																			subtype: Group4_gamma	4.99635	5.19891	8.71598	7.63659
																			subtype: Group4_gamma	5.14081	5.29309	9.29092	7.77968
																			subtype: Group4_gamma	5.12232	5.12724	9.14012	7.59347
																			subtype: Group4_gamma	5.07528	5.28093	9.18674	7.23666
																			subtype: Group4_gamma	4.88634	5.64145	9.37006	7.23321
																			subtype: Group4_gamma	5.3088	6.29388	9.01312	7.56915
																			subtype: Group4_gamma	4.96384	5.31027	8.16892	7.35008
																			subtype: Group4_gamma	4.92182	4.93066	9.02832	7.39502
																			subtype: Group4_gamma	4.9598	4.66876	9.10798	7.35327
																			subtype: Group4_gamma	4.92435	5.33313	8.78712	7.26612
																			subtype: Group4_gamma	5.17799	6.72141	8.94975	7.52239
																			subtype: Group4_gamma	5.37093	5.84357	8.9629	7.94753
																			subtype: Group4_gamma	4.66986	6.13412	9.45555	7.46131
																			subtype: Group4_gamma	5.12012	5.76182	8.93044	7.78465
																			subtype: Group4_gamma	5.05439	4.2274	8.65784	7.7125
																			subtype: Group4_gamma	5.21401	5.33297	9.15227	7.8159
																			subtype: Group4_gamma	5.2407	5.17374	8.93596	7.00059
																			subtype: Group4_gamma	5.03936	5.40279	8.84551	7.38731
																			subtype: Group4_gamma	4.73227	5.59366	8.8854	7.3161
																			subtype: Group4_gamma	4.88527	5.32202	9.06177	7.42833
																			subtype: Group4_gamma	5.32347	6.77559	9.40739	7.70767
																			subtype: Group4_gamma	4.6991	6.32893	8.69708	7.36398
																			subtype: Group4_gamma	4.92954	5.14641	8.86002	7.49112
																			subtype: Group4_gamma	5.38478	4.69995	9.17292	7.62182
																			subtype: Group4_gamma	5.18183	5.14462	9.33811	8.00409
																			subtype: Group4_gamma	4.92496	5.73717	8.85596	7.59844
																			subtype: Group4_gamma	5.30554	5.07735	8.90701	7.52757
																			subtype: Group4_gamma	5.12783	6.20019	9.24383	7.57323
																			subtype: Group4_gamma	4.99723	5.80897	9.20364	7.87092
																			subtype: Group4_gamma	5.09318	6.58104	8.80808	7.8399
																			subtype: Group4_gamma	5.10185	4.90681	9.01238	7.4403
																			subtype: Group4_gamma	4.94177	4.51567	8.08912	7.21242
																			subtype: Group4_gamma	4.89335	5.18646	9.48534	7.37681
																			subtype: Group4_gamma	4.97673	5.61677	9.10126	7.32959
																			subtype: Group4_gamma	5.20758	5.86355	9.18817	8.0938
																			subtype: Group4_gamma	5.03191	4.61623	9.08952	7.70106
																			subtype: Group4_gamma	5.46862	6.41618	9.13663	7.47239
																			subtype: Group4_gamma	4.74291	4.00354	8.76306	7.56686
																			subtype: Group4_gamma	5.19563	4.72056	9.24211	6.91067
																			Correlation of GROUP4 Subgroup
																				GLI1	GLI2	PTCH1	SUFU
																			GLI1	1	-0.0784608	0.141926	0.280663
																			GLI2	-0.0784608	1	0.377587	-0.140423
																			PTCH1	0.141926	0.377587	1	0.229055
																			SUFU	0.280663	-0.140423	0.229055	1
																			Correlation P values of GROUP4 Subgroup
																				GLI1	GLI2	PTCH1	SUFU
																			GLI1		0.157543	0.0102968	2.57792e-07
																			GLI2	0.157543		1.73653e-12	0.0111406
																			PTCH1	0.0102968	1.73653e-12		2.97383e-05
																			SUFU	2.57792e-07	0.0111406	2.97383e-05
Figure 1E	SHHα Subtype						SHHβ Subtype						SHHγ Subtype						SHHδ Subtype
	Gene expression Data (the normalized log2 gene expression values)						Gene expression Data (the normalized log2 gene expression values)						Gene expression Data (the normalized log2 gene expression values)						Gene expression Data (the normalized log2 gene expression values)
		GLI1	GLI2	PTCH1	SUFU			GLI1	GLI2	PTCH1	SUFU			GLI1	GLI2	PTCH1	SUFU			GLI1	GLI2	PTCH1	SUFU
	subtype: SHH_alpha	6.44831	11.701	11.5232	6.90112		subtype: SHH_beta	6.62717	8.3396	10.8274	7.36531		subtype: SHH_gamma	5.93244	7.81038	9.64067	6.358		subtype: SHH_delta	7.15014	8.9429	10.4233	7.77937
	subtype: SHH_alpha	6.60998	8.31132	10.4268	7.65814		subtype: SHH_beta	6.154	8.77494	10.669	6.93248		subtype: SHH_gamma	6.87118	7.7493	10.0831	7.62501		subtype: SHH_delta	7.44631	8.70956	10.7219	7.27803
	subtype: SHH_alpha	7.22577	9.06576	11.336	7.65189		subtype: SHH_beta	5.8933	7.26741	10.199	7.20083		subtype: SHH_gamma	7.09475	8.05843	10.3706	7.34361		subtype: SHH_delta	7.19432	9.55684	11.9516	7.8522
	subtype: SHH_alpha	6.77835	8.50317	10.4483	7.85563		subtype: SHH_beta	6.17725	8.9807	10.855	7.09175		subtype: SHH_gamma	6.01511	7.50448	10.4676	6.18015		subtype: SHH_delta	7.09274	9.17209	11.5359	7.34944
	subtype: SHH_alpha	7.48114	8.52001	11.007	8.05916		subtype: SHH_beta	7.54743	9.22628	12.1378	7.49581		subtype: SHH_gamma	5.94219	6.85687	10.2589	7.51686		subtype: SHH_delta	6.67935	8.65381	10.311	7.36395
	subtype: SHH_alpha	6.80881	8.05837	10.3736	7.26458		subtype: SHH_beta	7.30234	9.54755	10.7655	6.76508		subtype: SHH_gamma	4.97436	5.90865	9.92276	6.91662		subtype: SHH_delta	7.64074	9.59106	12.1683	7.59106
	subtype: SHH_alpha	6.51314	8.14344	10.2336	6.91078		subtype: SHH_beta	7.20637	9.43163	11.0883	6.86205		subtype: SHH_gamma	5.90767	6.85423	9.27615	6.9592		subtype: SHH_delta	7.39223	9.13395	11.7119	7.71588
	subtype: SHH_alpha	5.54318	5.55775	8.25075	6.16095		subtype: SHH_beta	7.13046	8.23981	11.1511	7.17675		subtype: SHH_gamma	6.98968	8.38376	11.0554	7.55764		subtype: SHH_delta	6.83652	8.58449	10.8031	7.34842
	subtype: SHH_alpha	6.45549	12.1029	10.6841	7.15088		subtype: SHH_beta	7.45477	8.61619	11.4722	7.52635		subtype: SHH_gamma	7.77759	8.88489	10.5399	7.6745		subtype: SHH_delta	7.82119	9.92795	12.351	7.84365
	subtype: SHH_alpha	7.84902	8.84141	11.2131	7.15082		subtype: SHH_beta	6.19627	8.30561	9.78424	6.98708		subtype: SHH_gamma	5.57359	5.23316	8.22676	6.26696		subtype: SHH_delta	7.56143	9.51149	11.1651	7.45016
	subtype: SHH_alpha	7.60167	8.67652	9.91769	7.28398		subtype: SHH_beta	6.64726	7.95549	10.9709	7.74907		subtype: SHH_gamma	7.77102	8.65014	10.8266	7.69522		subtype: SHH_delta	7.97239	9.64566	11.9248	7.64961
	subtype: SHH_alpha	7.44122	8.82207	10.6097	7.03701		subtype: SHH_beta	6.71308	8.3415	11.1678	7.75871		subtype: SHH_gamma	6.44543	8.72857	11.4228	6.83556		subtype: SHH_delta	8.09047	9.82692	12.583	7.85476
	subtype: SHH_alpha	6.63879	8.50114	10.2378	6.87932		subtype: SHH_beta	6.89051	8.48336	10.6784	7.60497		subtype: SHH_gamma	6.41176	8.23927	10.0233	7.15712		subtype: SHH_delta	7.60818	8.12409	11.4632	6.61571
	subtype: SHH_alpha	6.61952	7.77064	10.3022	7.24658		subtype: SHH_beta	6.40947	8.7236	11.0934	7.05159		subtype: SHH_gamma	6.37871	7.15305	10.4341	7.44061		subtype: SHH_delta	7.73974	9.38889	11.1872	7.63959
	subtype: SHH_alpha	6.49642	9.1551	11.6214	6.51993		subtype: SHH_beta	7.07862	8.57943	10.767	7.52886		subtype: SHH_gamma	5.72897	7.61207	9.85378	7.05295		subtype: SHH_delta	7.45498	9.47813	12.2531	7.8103
	subtype: SHH_alpha	8.08026	8.4992	11.6028	7.43849		subtype: SHH_beta	6.61554	9.05924	11.1245	7.11076		subtype: SHH_gamma	6.82602	8.22666	10.1075	7.30801		subtype: SHH_delta	7.25529	9.35244	11.8444	7.74682
	subtype: SHH_alpha	6.40674	7.6824	10.056	7.28467		subtype: SHH_beta	6.21165	9.52634	11.4585	7.56392		subtype: SHH_gamma	7.51757	8.86128	10.2785	7.72766		subtype: SHH_delta	8.09727	9.36113	11.7722	7.62752
	subtype: SHH_alpha	7.27352	9.11281	11.3776	6.84386		subtype: SHH_beta	7.17851	9.44049	11.1028	7.21285		subtype: SHH_gamma	6.93101	8.05138	9.93935	7.51769		subtype: SHH_delta	8.08651	10.0383	12.0462	7.53454
	subtype: SHH_alpha	7.41552	11.7471	11.3986	7.38633		subtype: SHH_beta	5.84264	8.34658	10.8866	7.15188		subtype: SHH_gamma	6.95405	8.25546	10.7631	7.59599		subtype: SHH_delta	7.02662	8.3326	11.0807	6.70301
	subtype: SHH_alpha	7.86412	9.50354	11.0137	7.48929		subtype: SHH_beta	6.04926	9.4014	10.7071	6.67286		subtype: SHH_gamma	6.11006	7.50119	10.5074	7.59019		subtype: SHH_delta	7.98562	10.5466	12.6584	7.70643
	subtype: SHH_alpha	8.1905	9.95731	11.5718	7.67755		subtype: SHH_beta	6.65198	8.3008	10.5808	5.94708		subtype: SHH_gamma	7.29234	7.96398	11.1003	7.43468		subtype: SHH_delta	7.06713	9.63864	10.9892	7.34923
	subtype: SHH_alpha	6.52462	9.6391	10.3361	7.52992		subtype: SHH_beta	7.6276	8.63044	11.4386	7.19641		subtype: SHH_gamma	7.90575	9.36966	11.7246	8.00849		subtype: SHH_delta	7.51536	9.74828	12.2344	7.21297
	subtype: SHH_alpha	6.23436	9.92629	11.3661	6.6832		subtype: SHH_beta	7.29034	9.21855	11.8832	7.11659		subtype: SHH_gamma	7.40532	8.23838	10.907	7.5626		subtype: SHH_delta	8.1367	9.44469	12.3742	7.66621
	subtype: SHH_alpha	6.30977	9.42926	10.5253	6.75597		subtype: SHH_beta	6.79786	9.53893	11.0871	6.46279		subtype: SHH_gamma	7.16868	7.57227	8.58411	7.34415		subtype: SHH_delta	7.76071	9.71977	11.8549	7.41294
	subtype: SHH_alpha	6.83213	11.0101	10.0384	7.08808		subtype: SHH_beta	7.5298	8.26837	11.3918	7.32826		subtype: SHH_gamma	6.01332	8.60891	10.0038	7.65804		subtype: SHH_delta	7.93729	10.0542	11.3043	7.4762
	subtype: SHH_alpha	6.59786	8.32396	10.6981	7.49727		subtype: SHH_beta	6.56672	8.80963	10.6465	7.02854		subtype: SHH_gamma	5.26154	6.32821	8.58615	7.06422		subtype: SHH_delta	7.72275	9.59253	11.9088	7.66115
	subtype: SHH_alpha	6.80545	8.89512	10.7103	6.92203		subtype: SHH_beta	7.79577	8.87874	11.7335	7.46029		subtype: SHH_gamma	5.7017	9.09508	11.7016	7.32555		subtype: SHH_delta	6.94777	9.01244	10.7449	7.42425
	subtype: SHH_alpha	7.06341	8.00884	11.1086	7.54209		subtype: SHH_beta	6.14673	8.54059	10.9888	7.27775		subtype: SHH_gamma	8.0179	7.92178	10.8297	7.53094		subtype: SHH_delta	7.90149	9.42572	12.1288	7.64252
	subtype: SHH_alpha	7.40595	8.59357	11.5831	7.50606		subtype: SHH_beta	7.21456	9.11394	11.4451	7.70442		subtype: SHH_gamma	6.45501	8.37012	10.1089	7.02212		subtype: SHH_delta	7.63863	9.47849	11.1899	7.52164
	subtype: SHH_alpha	7.51554	8.68738	11.0708	7.45833		subtype: SHH_beta	7.23865	8.66216	10.8643	7.14043		subtype: SHH_gamma	5.57809	5.88319	9.32333	7.0964		subtype: SHH_delta	7.37172	9.52688	11.2842	7.25744
	subtype: SHH_alpha	7.20088	9.86779	11.8143	7.39359		subtype: SHH_beta	5.87119	8.29845	10.2962	6.61553		subtype: SHH_gamma	5.03216	7.53595	9.45763	6.45542		subtype: SHH_delta	6.95211	10.2395	11.7131	7.27139
	subtype: SHH_alpha	7.40122	8.14657	6.87652	6.8954		subtype: SHH_beta	6.87916	9.89122	11.2889	7.38213		subtype: SHH_gamma	7.00416	8.21638	11.2292	7.34605		subtype: SHH_delta	7.74513	9.16346	10.9534	8.07021
	subtype: SHH_alpha	6.19454	7.90831	9.54116	7.39291		subtype: SHH_beta	6.33591	8.99721	11.0279	6.49797		subtype: SHH_gamma	6.58916	7.02232	9.95852	7.16304		subtype: SHH_delta	7.58072	9.88166	11.4025	7.65469
	subtype: SHH_alpha	6.88743	9.44985	10.1543	7.27035		subtype: SHH_beta	5.94698	7.73074	9.9036	5.90561		subtype: SHH_gamma	6.55291	7.36849	11.2521	7.51667		subtype: SHH_delta	7.09944	9.79945	11.1205	6.57847
	subtype: SHH_alpha	7.34103	7.4404	10.2195	6.96207		subtype: SHH_beta	6.57408	8.6402	11.3402	7.53231		subtype: SHH_gamma	6.43549	7.37789	9.80334	7.54132		subtype: SHH_delta	7.69658	9.76906	11.4157	7.33202
	subtype: SHH_alpha	5.46569	7.3608	9.10287	6.84502								subtype: SHH_gamma	6.78493	8.8548	10.4148	7.21944		subtype: SHH_delta	7.524	9.56209	11.2927	7.28851
	subtype: SHH_alpha	6.17694	11.3944	11.3628	7.51769								subtype: SHH_gamma	7.0384	9.10771	10.6624	7.06924		subtype: SHH_delta	7.22992	9.71522	10.0268	6.75058
	subtype: SHH_alpha	7.0347	11.2078	11.6821	6.69036		Correlation of SHHβ Subtype						subtype: SHH_gamma	5.40836	6.84688	9.48124	7.71757		subtype: SHH_delta	8.06247	10.0213	12.4023	8.16102
	subtype: SHH_alpha	7.22617	8.68609	5.55183	7.6322			GLI1	GLI2	PTCH1	SUFU		subtype: SHH_gamma	6.97697	8.4215	10.6365	7.44819		subtype: SHH_delta	7.21488	9.46802	11.5773	7.4761
	subtype: SHH_alpha	6.67119	8.20835	10.1925	7.49057		GLI1	1	0.323101	0.6723	0.36071		subtype: SHH_gamma	5.73319	8.1788	9.76933	7.54665		subtype: SHH_delta	7.48122	8.79193	10.497	7.64536
	subtype: SHH_alpha	7.47864	9.9346	11.0779	7.56013		GLI2	0.323101	1	0.500939	0.0329663		subtype: SHH_gamma	6.5374	8.87051	10.7617	7.63843		subtype: SHH_delta	8.38692	10.0847	11.9135	7.92547
	subtype: SHH_alpha	7.62734	9.09454	11.8332	7.41966		PTCH1	0.6723	0.500939	1	0.514246		subtype: SHH_gamma	6.57415	9.01394	10.3856	6.89931		subtype: SHH_delta	7.92517	8.99293	12.2803	7.86554
	subtype: SHH_alpha	7.29598	8.17707	10.9723	7.47987		SUFU	0.36071	0.0329663	0.514246	1		subtype: SHH_gamma	6.24735	8.97392	11.239	7.01196		subtype: SHH_delta	8.15157	9.05856	11.9184	7.50261
	subtype: SHH_alpha	7.81848	9.06074	11.2859	7.57356								subtype: SHH_gamma	6.13562	8.22233	9.64331	6.95826		subtype: SHH_delta	8.76719	10.1974	12.4952	7.95137
	subtype: SHH_alpha	6.68799	9.61346	11.1553	7.1842		Correlation P values of SHHβ Subtype						subtype: SHH_gamma	6.74427	9.38829	10.6276	7.45826		subtype: SHH_delta	7.7632	9.46394	11.7533	7.2903
	subtype: SHH_alpha	7.43306	8.58788	10.7015	7.55097			GLI1	GLI2	PTCH1	SUFU		subtype: SHH_gamma	5.57993	7.55686	10.0755	7.57388		subtype: SHH_delta	8.13818	9.39333	12.2152	7.79937
	subtype: SHH_alpha	6.9008	8.71496	10.4698	6.9805		GLI1		0.0583311	9.72517e-06	0.0332756		subtype: SHH_gamma	5.75738	7.91896	9.53779	6.29866		subtype: SHH_delta	7.9435	10.4266	12.1868	7.67675
	subtype: SHH_alpha	6.35703	9.36383	10.429	7.05847		GLI2	0.0583311		0.00217577	0.850877								subtype: SHH_delta	8.44105	9.76769	12.0537	8.25209
	subtype: SHH_alpha	7.08377	7.96863	10.5751	8.05809		PTCH1	9.72517e-06	0.00217577		0.00157647								subtype: SHH_delta	7.96352	10.1063	12.16	7.66265
	subtype: SHH_alpha	7.21675	11.5645	11.404	7.1721		SUFU	0.0332756	0.850877	0.00157647			Correlation of SHHγ Subtype						subtype: SHH_delta	8.10449	9.50311	12.2178	7.36739
	subtype: SHH_alpha	6.69832	9.05965	9.84306	7.48613									GLI1	GLI2	PTCH1	SUFU		subtype: SHH_delta	7.40851	9.77244	11.4416	7.74212
	subtype: SHH_alpha	7.65162	9.25484	11.3505	7.27816								GLI1	1	0.582577	0.521882	0.532795		subtype: SHH_delta	8.00214	9.11769	11.663	9.17301
	subtype: SHH_alpha	6.13369	10.8088	10.3355	6.56526								GLI2	0.582577	1	0.670996	0.336424		subtype: SHH_delta	7.56458	9.87125	11.2108	7.2738
	subtype: SHH_alpha	7.71964	8.83875	10.7412	7.38579								PTCH1	0.521882	0.670996	1	0.415056		subtype: SHH_delta	7.55048	9.13541	10.4013	7.68437
	subtype: SHH_alpha	5.92376	9.81626	10.4134	6.83873								SUFU	0.532795	0.336424	0.415056	1		subtype: SHH_delta	7.19401	7.36043	10.8581	6.73928
	subtype: SHH_alpha	4.9844	7.06567	8.23389	6.79662														subtype: SHH_delta	6.11265	10.3629	12.0531	7.6553
	subtype: SHH_alpha	5.9285	12.2547	11.5303	8.00135								Correlation P values of SHHγ Subtype						subtype: SHH_delta	8.06374	10.0798	11.4176	7.96364
	subtype: SHH_alpha	8.00121	8.88286	11.1118	7.56004									GLI1	GLI2	PTCH1	SUFU		subtype: SHH_delta	7.96074	9.26277	12.0399	7.62779
	subtype: SHH_alpha	7.0442	9.14889	10.8679	7.15778								GLI1		1.73685e-05	0.000168449	0.000115553		subtype: SHH_delta	7.80013	8.64312	12.8063	7.50723
	subtype: SHH_alpha	5.79759	8.16029	8.58648	7.22804								GLI2	1.73685e-05		2.452e-07	0.0207697		subtype: SHH_delta	7.5584	9.40887	11.275	7.10408
	subtype: SHH_alpha	7.41576	8.97852	10.36	7.65876								PTCH1	0.000168449	2.452e-07		0.00372008		subtype: SHH_delta	8.38462	10.1908	11.854	7.63557
	subtype: SHH_alpha	5.21356	7.11105	9.39947	7.45337								SUFU	0.000115553	0.0207697	0.00372008			subtype: SHH_delta	8.15019	9.46449	11.8132	7.81109
	subtype: SHH_alpha	7.31357	7.74376	10.182	7.96453														subtype: SHH_delta	7.64248	9.45678	12.0287	7.35058
	subtype: SHH_alpha	6.03045	11.2743	10.8634	6.81457														subtype: SHH_delta	8.15327	10.0346	12.411	8.36431
	subtype: SHH_alpha	6.263	9.25044	10.586	6.30047														subtype: SHH_delta	7.56657	9.87451	10.8516	7.6421
																			subtype: SHH_delta	8.26138	9.75093	11.9768	7.98124
																			subtype: SHH_delta	7.78129	9.91365	11.857	7.88157
	Correlation of SHHα Subtype																		subtype: SHH_delta	8.41464	9.87121	12.3626	7.90718
		GLI1	GLI2	PTCH1	SUFU														subtype: SHH_delta	7.74531	9.47307	10.723	7.67044
	GLI1	1	0.0893358	0.3617	0.432155														subtype: SHH_delta	8.1816	10.2441	12.2534	7.95443
	GLI2	0.0893358	1	0.470955	-0.00562015														subtype: SHH_delta	8.38962	9.7432	12.0455	7.36175
	PTCH1	0.3617	0.470955	1	0.149501														subtype: SHH_delta	6.96781	9.90716	11.1888	7.59731
	SUFU	0.432155	-0.00562015	0.149501	1														subtype: SHH_delta	8.41992	10.0467	11.0823	7.93256
																			subtype: SHH_delta	7.27202	8.77362	11.5004	7.40426
	Correlation P values of SHHα Subtype																		subtype: SHH_delta	7.75898	9.99945	11.7655	7.81365
		GLI1	GLI2	PTCH1	SUFU														subtype: SHH_delta	6.99624	10.1212	9.36131	7.69178
	GLI1		0.479138	0.00307169	0.00032464
	GLI2	0.479138		7.51618e-05	0.96456
	PTCH1	0.00307169	7.51618e-05		0.23459														Correlation of SHHδ Subtype
	SUFU	0.00032464	0.96456	0.23459																GLI1	GLI2	PTCH1	SUFU
																			GLI1	1	0.323162	0.548878	0.462989
																			GLI2	0.323162	1	0.329196	0.36882
																			PTCH1	0.548878	0.329196	1	0.34185
																			SUFU	0.462989	0.36882	0.34185	1
																			Correlation P values of SHHδ Subtype
																				GLI1	GLI2	PTCH1	SUFU
																			GLI1		0.00440788	2.84122e-07	2.53901e-05
																			GLI2	0.00440788		0.00368776	0.00104396
																			PTCH1	2.84122e-07	0.00368776		0.00250774
																			SUFU	2.53901e-05	0.00104396	0.00250774

## Sheet: Figure 2
Figure 2B
	Sufu+/+# Small Intestine Expression was employed as a control
	Sample Name	Gene Name	Cq	Cq Mean	Cq Error	18s	Cq-18s <A>	Average	Cq-18s (Sufu+/+# Small intestine) <B>	A-B	POWER(2,-(A-B))	Mean	SD
	Sufu+/+ Cereberum	tSufu	25.29	25.36	0.08	9.17	16.12		22.7667	-6.64667	100.195	95.3285	5.30274
	Sufu+/+ Cereberum	tSufu	25.35	25.36	0.08	9.17	16.18		22.7667	-6.58667	96.1135
	Sufu+/+ Cereberum	tSufu	25.45	25.36	0.08	9.17	16.28		22.7667	-6.48667	89.677
	Sufu+/+ Cerebellum	tSufu	25.57	25.66	0.1	9.37	16.2		22.7667	-6.56667	94.7902	89.2036	6.20842
	Sufu+/+ Cerebellum	tSufu	25.77	25.66	0.1	9.37	16.4		22.7667	-6.36667	82.5197
	Sufu+/+ Cerebellum	tSufu	25.64	25.66	0.1	9.37	16.27		22.7667	-6.49667	90.3008
	Sufu+/+ Lung	tSufu	31.97	31.59	0.52	11.72	20.25		22.7667	-2.51667	5.72258	7.79015	2.9829
	Sufu+/+ Lung	tSufu	31.8	31.59	0.52	11.72	20.08		22.7667	-2.68667	6.43824
	Sufu+/+ Lung	tSufu	31	31.59	0.52	11.72	19.28		22.7667	-3.48667	11.2096
	Sufu+/+ Heart	tSufu	28.06	27.96	0.2	9.6	18.46		22.7667	-4.30667	19.7895	21.3941	3.01823
	Sufu+/+ Heart	tSufu	28.08	27.96	0.2	9.6	18.48		22.7667	-4.28667	19.5171
	Sufu+/+ Heart	tSufu	27.73	27.96	0.2	9.6	18.13		22.7667	-4.63667	24.8757
	Sufu+/+ Liver	tSufu	30.14	30.39	0.44	9.79	20.35		22.7667	-2.41667	5.33936	4.62291	1.27323
	Sufu+/+ Liver	tSufu	30.9	30.39	0.44	9.79	21.11		22.7667	-1.65667	3.15287
	Sufu+/+ Liver	tSufu	30.13	30.39	0.44	9.79	20.34		22.7667	-2.42667	5.3765
	Sufu+/+ Spleen	tSufu	29.37	29.3267	0.69	10.53	18.84		22.7667	-3.92667	15.207	15.7279	1.66383
	Sufu+/+ Spleen	tSufu	29.16	29.3267	0.69	10.53	18.63		22.7667	-4.13667	17.5898
	Sufu+/+ Spleen	tSufu	29.45	29.3267	0.69	10.53	18.92		22.7667	-3.84667	14.3867
	Sufu+/+ Kidney	tSufu	25.41	25.29	0.15	9.88	15.53		22.7667	-7.23667	150.818	164.086	16.9074
	Sufu+/+ Kidney	tSufu	25.13	25.29	0.15	9.88	15.25		22.7667	-7.51667	183.123
	Sufu+/+ Kidney	tSufu	25.34	25.29	0.15	9.88	15.46		22.7667	-7.30667	158.316
	Sufu+/+ Small intestine	tSufu	33.47	33.4967	0.47	10.73	22.74	22.7667	22.7667	-0.0266667	1.01866	1.00366	0.104015
	Sufu+/+ Small intestine	tSufu	33.66	33.4967	0.47	10.73	22.93	22.7667	22.7667	0.163333	0.89296
	Sufu+/+ Small intestine	tSufu	33.36	33.4967	0.47	10.73	22.63	22.7667	22.7667	-0.136667	1.09936
	Sufu+/+ Testis	tSufu	19.78	19.82	0.1	9.8	9.98		22.7667	-12.7867	7065.94	6899.57	470.794
	Sufu+/+ Testis	tSufu	19.93	19.82	0.1	9.8	10.13		22.7667	-12.6367	6368.19
	Sufu+/+ Testis	tSufu	19.74	19.82	0.1	9.8	9.94		22.7667	-12.8267	7264.6
	Sufu+/+# Small Intestine Expression was employed as a control
	Sample Name	Gene Name	Cq	Cq Mean	Cq Error	18s	Cq-18s <A>	Average	Cq-18s (Sufu+/+ Small intestine) <B>	A-B	POWER(2,-(A-B))	Mean	SD
	Sufu-/-;Rosa26SD/SD Cereberum	tSufu	22.09	22.18	0.09	9.22	12.87		22.7667	-9.89667	953.221	894.576	53.8801
	Sufu-/-;Rosa26SD/SD Cereberum	tSufu	22.2	22.18	0.09	9.22	12.98		22.7667	-9.78667	883.243
	Sufu-/-;Rosa26SD/SD Cereberum	tSufu	22.26	22.18	0.09	9.22	13.04		22.7667	-9.72667	847.263
	Sufu-/-;Rosa26SD/SD Cerebellum	tSufu	22.62	22.68	0.16	9.35	13.27		22.7667	-9.49667	722.406	693.994	72.4031
	Sufu-/-;Rosa26SD/SD Cerebellum	tSufu	22.57	22.68	0.16	9.35	13.22		22.7667	-9.54667	747.882
	Sufu-/-;Rosa26SD/SD Cerebellum	tSufu	22.86	22.68	0.16	9.35	13.51		22.7667	-9.25667	611.694
	Sufu-/-;Rosa26SD/SD Lung	tSufu	29.54	29.64	0.38	10.94	18.6		22.7667	-4.16667	17.9594	17.1339	4.25722
	Sufu-/-;Rosa26SD/SD Lung	tSufu	29.32	29.64	0.38	10.94	18.38		22.7667	-4.38667	20.9179
	Sufu-/-;Rosa26SD/SD Lung	tSufu	30.06	29.64	0.38	10.94	19.12		22.7667	-3.64667	12.5244
	Sufu-/-;Rosa26SD/SD Heart	tSufu	26.7	26.79	0.08	9.85	16.85		22.7667	-5.91667	60.408	56.8107	3.12117
	Sufu-/-;Rosa26SD/SD Heart	tSufu	26.84	26.79	0.08	9.85	16.99		22.7667	-5.77667	54.8214
	Sufu-/-;Rosa26SD/SD Heart	tSufu	26.83	26.79	0.08	9.85	16.98		22.7667	-5.78667	55.2027
	Sufu-/-;Rosa26SD/SD Liver	tSufu	26.38	26.45	0.1	9.19	17.19		22.7667	-5.57667	47.7248	45.5314	2.98908
	Sufu-/-;Rosa26SD/SD Liver	tSufu	26.41	26.45	0.1	9.19	17.22		22.7667	-5.54667	46.7426
	Sufu-/-;Rosa26SD/SD Liver	tSufu	26.56	26.45	0.1	9.19	17.37		22.7667	-5.39667	42.1268
	Sufu-/-;Rosa26SD/SD Spleen	tSufu	24.66	24.75	0.08	10.1	14.56		22.7667	-8.20667	295.429	278.458	14.6974
	Sufu-/-;Rosa26SD/SD Spleen	tSufu	24.79	24.75	0.08	10.1	14.69		22.7667	-8.07667	269.972
	Sufu-/-;Rosa26SD/SD Spleen	tSufu	24.79	24.75	0.08	10.1	14.69		22.7667	-8.07667	269.972
	Sufu-/-;Rosa26SD/SD Kidney	tSufu	24.92	25.12	0.2	9.84	15.08		22.7667	-7.68667	206.024	180.454	24.4844
	Sufu-/-;Rosa26SD/SD Kidney	tSufu	25.31	25.12	0.2	9.84	15.47		22.7667	-7.29667	157.223
	Sufu-/-;Rosa26SD/SD Kidney	tSufu	25.13	25.12	0.2	9.84	15.29		22.7667	-7.47667	178.115
	Sufu-/-;Rosa26SD/SD Small intestine	tSufu	30.28	30.24	0.08	10.96	19.32		22.7667	-3.44667	10.9031	11.2207	0.616462
	Sufu-/-;Rosa26SD/SD Small intestine	tSufu	30.15	30.24	0.08	10.96	19.19		22.7667	-3.57667	11.9312
	Sufu-/-;Rosa26SD/SD Small intestine	tSufu	30.29	30.24	0.08	10.96	19.33		22.7667	-3.43667	10.8278
	Sufu-/-;Rosa26SD/SD Testis	tSufu	19.77	19.74	0.09	10.03	9.74		22.7667	-13.0267	8344.83	8552.23	568.409
	Sufu-/-;Rosa26SD/SD Testis	tSufu	19.63	19.74	0.09	10.03	9.6		22.7667	-13.1667	9195.21
	Sufu-/-;Rosa26SD/SD Testis	tSufu	19.81	19.74	0.09	10.03	9.78		22.7667	-12.9867	8116.64

## Sheet: Figure 3
Figure 3C
	Sample Name	Gene Name	Cq	Cq Mean	Cq Error	Actin	Cq-Actin <A>	Average	Cq-Actin (Wt I9Ctrl) <B>	A-B	POWER(2,-(A-B))	Mean	SD
	Wt 293T-CM	Gli1	31.41	31.7133	0.6	16.03	15.38	15.6833	15.68	-0.3	1.23114	1.02535	0.27576
	Wt 293T-CM	Gli1	32.2	31.7133	0.6	16.03	16.17	15.6833	15.68	0.49	0.712025
	Wt 293T-CM	Gli1	31.53	31.7133	0.6	16.03	15.5	15.6833	15.68	-0.18	1.13288
	Wt Shh-CM	Gli1	27.88	27.97	0.12	16.25	11.63		15.68	-4.05	16.5642	15.5625	1.27795
	Wt Shh-CM	Gli1	28.11	27.97	0.12	16.25	11.86		15.68	-3.82	14.1232
	Wt Shh-CM	Gli1	27.93	27.97	0.12	16.25	11.68		15.68	-4	16
	4nSD 293T-CM	Gli1	30.68	31	0.42	16.14	14.54		15.68	-1.14	2.20381	1.81401	0.488689
	4nSD 293T-CM	Gli1	31.48	31	0.42	16.14	15.34		15.68	-0.34	1.26576
	4nSD 293T-CM	Gli1	30.84	31	0.42	16.14	14.7		15.68	-0.98	1.97247
	4nSD Shh-CM	Gli1	26.88	26.74	0.12	16.17	10.71		15.68	-4.97	31.3414	34.533	2.78939
	4nSD Shh-CM	Gli1	26.66	26.74	0.12	16.17	10.49		15.68	-5.19	36.5044
	4nSD Shh-CM	Gli1	26.69	26.74	0.12	16.17	10.52		15.68	-5.16	35.7532
	Wt 293T-CM	Ptch1	26.54	26.3	0.24	16.03	10.51	10.27	10.27	0.24	0.846745	1.00885	0.163053
	Wt 293T-CM	Ptch1	26.07	26.3	0.24	16.03	10.04	10.27	10.27	-0.23	1.17283
	Wt 293T-CM	Ptch1	26.29	26.3	0.24	16.03	10.26	10.27	10.27	-0.01	1.00696
	Wt Shh-CM	Ptch1	25.04	25.04	0.04	16.25	8.79		10.27	-1.48	2.78949	2.7902	0.0773534
	Wt Shh-CM	Ptch1	25	25.04	0.04	16.25	8.75		10.27	-1.52	2.86791
	Wt Shh-CM	Ptch1	25.08	25.04	0.04	16.25	8.83		10.27	-1.44	2.71321
	4nSD 293T-CM	Ptch1	25.61	25.65	0.14	16.14	9.47		10.27	-0.8	1.7411	1.69483	0.161039
	4nSD 293T-CM	Ptch1	25.81	25.65	0.14	16.14	9.67		10.27	-0.6	1.51572
	4nSD 293T-CM	Ptch1	25.54	25.65	0.14	16.14	9.4		10.27	-0.87	1.82766
	4nSD Shh-CM	Ptch1	24.34	25.07	0.2	16.17	8.17		10.27	-2.1	4.28709	4.12676	0.627881
	4nSD Shh-CM	Ptch1	24.22	25.07	0.2	16.17	8.05		10.27	-2.22	4.65893
	4nSD Shh-CM	Ptch1	24.66	25.07	0.2	16.17	8.49		10.27	-1.78	3.43426
	Wt 293T-CM	tSufu	24.72	24.71	0.01	16.03	8.69	8.67667	8.68	0.01	0.993092	1.00233	0.00800384
	Wt 293T-CM	tSufu	24.7	24.71	0.01	16.03	8.67	8.67667	8.68	-0.01	1.00696
	Wt 293T-CM	tSufu	24.7	24.71	0.01	16.03	8.67	8.67667	8.68	-0.01	1.00696
	Wt Shh-CM	tSufu	24.72	25.02	0.26	16.25	8.47		8.68	-0.21	1.15669	0.95006	0.178946
	Wt Shh-CM	tSufu	25.17	25.02	0.26	16.25	8.92		8.68	0.24	0.846745
	Wt Shh-CM	tSufu	25.17	25.02	0.26	16.25	8.92		8.68	0.24	0.846745
	4nSD 293T-CM	tSufu	21.08	21.06	0.06	16.14	4.94		8.68	-3.74	13.3614	13.5564	0.592126
	4nSD 293T-CM	tSufu	21.11	21.06	0.06	16.14	4.97		8.68	-3.71	13.0864
	4nSD 293T-CM	tSufu	20.99	21.06	0.06	16.14	4.85		8.68	-3.83	14.2215
	4nSD Shh-CM	tSufu	20.93	21.11	0.23	16.17	4.76		8.68	-3.92	15.1369	14.0258	1.16297
	4nSD Shh-CM	tSufu	21.17	21.11	0.23	16.17	5		8.68	-3.68	12.8171
	4nSD Shh-CM	tSufu	21.03	21.11	0.23	16.17	4.86		8.68	-3.82	14.1232
Figure 3F
		Wt 293T-CM									4nSD 293T-CM
	CHX(hrs)	Lane	Actin gray-scale value	Gli1 gray-scale value	Gli1 gray-scale value/Actin gray-scale value <A>	A (Lane n)/A (Lane 1)	Sufu gray-scale value	Sufu gray-scale value/Actin gray-scale value <A>	A (Lane n)/A (Lane 1)		CHX(hrs)	Lane	Actin gray-scale value	Gli1 gray-scale value	Gli1 gray-scale value/Actin gray-scale value <A>	A (Lane n)/A (Lane 1)	Sufu gray-scale value	Sufu gray-scale value/Actin gray-scale value <A>	A (Lane n)/A (Lane 1)
	0	1	28858.5	0	0	0	27105.8	0.939266	1.00028		0	1	26719.4	19179.2	0.717801	0.999723	28701.3	1.07418	1.00016
	3	2	31015.8	0	0	0	24648.2	0.794699	0.846325		3	2	26966.4	12321.6	0.456925	0.636385	23731.9	0.880057	0.81942
	6	3	27993.2	0	0	0	20548.6	0.734056	0.781742		6	3	29918.2	5753.43	0.192305	0.267834	22082.5	0.738095	0.68724
	12	4	29381.3	0	0	0	13823.1	0.470473	0.501037		12	4	31131.8	4257.04	0.136742	0.190449	21350.9	0.685824	0.63857
	18	5	28638.5	0	0	0	11939.1	0.416889	0.443971		18	5	32313.7	9920.57	0.307009	0.427589	19949.3	0.617363	0.574826
	24	6	25215.6	0	0	0	7464.02	0.296008	0.315238		24	6	29826.7	1807.03	0.0605842	0.0843792	19522.9	0.654544	0.609445
		Wt Shh-CM										4nSD Shh-CM
	CHX(hrs)	Lane	Actin gray-scale value	Gli1 gray-scale value	Gli1 gray-scale value/Actin gray-scale value <A>	A (Lane n)/A (Lane 1)	Sufu gray-scale value	Sufu gray-scale value/Actin gray-scale value <A>	A (Lane n)/A (Lane 1)		CHX(hrs)	Lane	Actin gray-scale value	Gli1 gray-scale value	Gli1 gray-scale value/Actin gray-scale value <A>	A (Lane n)/A (Lane 1)	Sufu gray-scale value	Sufu gray-scale value/Actin gray-scale value <A>	A (Lane n)/A (Lane 1)
	0	1	28039.5	19626.5	0.69996	0.999943	25447.6	0.907564	0.99952		0	1	28093.4	28656.1	1.02003	1	31557.2	1.1233	1.00026
	3	2	30001.4	9676.53	0.322536	0.460766	23977.9	0.799226	0.880205		3	2	29121.4	20078.3	0.689469	0.675928	28161.1	0.967024	0.861108
	6	3	29492.1	5313.91	0.180181	0.257401	18149	0.615386	0.677738		6	3	33332.4	18283.8	0.548528	0.537756	27382	0.821484	0.731508
	12	4	32613.5	8000.46	0.245312	0.350445	13377.5	0.410184	0.451744		12	4	32541.7	6568.33	0.201844	0.19788	23066.3	0.708823	0.631187
	18	5	30932.1	2174.94	0.0703133	0.100448	12273.5	0.396789	0.436993		18	5	34063.9	11851	0.347905	0.341073	23370.6	0.686079	0.610934
	24	6	32883.3	1691.65	0.051444	0.0734915	11064.2	0.336469	0.37056		24	6	33761.5	967.013	0.0286424	0.0280799	17907.2	0.530404	0.47231

## Sheet: Figure 4
Figure 4E
	Genotype	Sample number	DAPI cell count	Ki67+ cell count	Ki67+ cell count/DAPI cell count	Mean	SD
	Ptch-/+	7-13	401	220	0.548628	0.52991	0.0139192
	Ptch-/+	340505-6	143	76	0.531469
	Ptch-/+	350614-3	122	63	0.516393
	Ptch-/+	350614-9	216	113	0.523148
	Ptch-/+;3nSD	7-3	340	198	0.582353	0.583107	0.019793
	Ptch-/+;3nSD	320412-3	360	216	0.6
	Ptch-/+;3nSD	320412-7	365	217	0.594521
	Ptch-/+;3nSD	340505-1	180	100	0.555556
	Wt	7-5	188	86	0.457447	0.480491	0.0268665
	Wt	320412-2	154	73	0.474026
	Wt	340505-2	100	51	0.51
Figure 4F
	Genotype	Sample number	Pax6+ cell count	Mean	SD
	Ptch-/+	7-13	270	259.75	30.54
	Ptch-/+	340505-6	217
	Ptch-/+	350614-3	263
	Ptch-/+	350614-9	289
	Ptch-/+;3nSD	7-3	350	340.25	27.33
	Ptch-/+;3nSD	320412-3	350
	Ptch-/+;3nSD	320412-7	361
	Ptch-/+;3nSD	340505-1	300
	Wt	7-5	187	170	16.52
	Wt	320412-2	169
	Wt	340505-2	154

## Sheet: Figure 5
Figure 5A
	Age in months	Genotype	Medulloblastoma		Genotype	Medulloblastoma Incidence (%)
	6	Ptch1-/+	√		Ptch1-/+	0.307692
	6	Ptch1-/+			Ptch1-/+; 3nSD	0.4
	6	Ptch1-/+; 3nSD
	6	Ptch1-/+; 3nSD
	6	Ptch1-/+; 3nSD	√
	6	Ptch1-/+; 3nSD	√
	6	Ptch1-/+
	6	Ptch1-/+; 3nSD
	6	Ptch1-/+
	6	Ptch1-/+; 3nSD	√
	6	Ptch1-/+; 3nSD
	6	Ptch1-/+; 3nSD
	6	Ptch1-/+
	6	Ptch1-/+; 3nSD
	6	Ptch1-/+; 3nSD
	6	Ptch1-/+; 3nSD	√
	6	Ptch1-/+
	6	Ptch1-/+
	6	Ptch1-/+	√
	6	Ptch1-/+	√
	6	Ptch1-/+	√
	6	Ptch1-/+
	6	Ptch1-/+
	6	Ptch1-/+
Figure 5C
	Gene expression Data (the normalized log2 gene expression values)
		Gene	591#	595#	598#	570#	571#	577#	499#	574#	602#	507#	575	580
	Hh signaling Pathway	Hhip	1.07807	1.19027	1.00369	1.18128	1.86169	1.55684	2.38751	21.5901	5.24966	1.11092	12.4856	7.72422
		Ptch1	22.3371	20.6176	17.2543	9.33437	11.087	12.4963	7.58345	22.0692	13.503	9.66042	23.3447	14.8354
		Ptch2	0.70772	0.6645	0.33566	4.23739	0.66306	0.48016	8.7226	23.1574	19.1714	12.0116	37.0448	17.7431
		Smo	5.67346	6.99289	6.43149	8.37122	4.29427	3.84624	22.6367	45.9466	30.483	107.94	60.4498	30.1895
		Gli1	3.20434	2.63178	2.30545	11.4237	3.65531	3.23291	8.41806	54.3426	21.4424	6.82902	57.4072	33.4749
		Gli2	1.1255	1.20322	0.72564	4.14486	1.18036	1.37652	12.1302	27.059	16.6243	3.8984	28.296	19.4883
		Gli3	0.86293	0.99086	0.77672	0.89447	0.52282	0.70908	0.18159	3.04247	0.06453	0.18435	0.89554	1.07037
		Sufu	4.50772	4.0277	2.80837	5.93227	3.55695	3.63985	22.7744	21.8246	24.0121	19.0602	33.3795	29.3272
		SUFU	0	0	0	0	0	0	0	22.9155	0	95.4858	72.4434	30.3116
	MB Signature	Otx1	0.02228	0.04801	0.04227	0.03296	0	0.02939	0.15463	0.0248	18.2701	12.7032	1.83223	21.9587
		Mycn	1.92469	1.8368	1.23452	23.3009	1.31486	0.88667	92.147	112.839	165.411	244.82	115.847	113.857
		Cxcr4	2.37185	1.33179	0.66545	18.7781	0.54772	1.02831	52.0423	154.855	230.953	17.3096	96.3584	54.1197
		Ngfr	3.10231	4.32468	2.06159	5.25452	1.97568	2.82093	26.5376	23.4086	20.6499	41.1528	56.2566	21.3006
		Pdgfa	5.55769	8.88848	7.40262	11.9355	8.07639	5.97789	21.2972	31.294	25.6644	49.8125	49.3781	21.3998

## Sheet: sFigure 2
sFigure 2A
	Sample Name	Gene Name	Cq	Cq Mean	Cq Error	Actin	Cq-Actin <A>	Average	Cq-Actin (Wt I9Ctrl) <B>	A-B	POWER(2,-(A-B))	Mean	SD
	Wt 293T-CM	Gli1	30.53	31.1	0.61	16.48	14.05	14.62	14.62	-0.57	1.48452	1.05865	0.421476
	Wt 293T-CM	Gli1	31.74	31.1	0.61	16.48	15.26	14.62	14.62	0.64	0.641713
	Wt 293T-CM	Gli1	31.03	31.1	0.61	16.48	14.55	14.62	14.62	-0.07	1.04972
	Wt Shh-CM	Gli1	28.74	28.74	0.16	16.68	12.06		14.62	-2.56	5.89708	5.92128	0.655683
	Wt Shh-CM	Gli1	28.9	28.74	0.16	16.68	12.22		14.62	-2.4	5.27803
	Wt Shh-CM	Gli1	28.58	28.74	0.16	16.68	11.9		14.62	-2.72	6.58873
	4nWT 293T-CM	Gli1	29.62	29.3	0.45	16.29	13.33		14.62	-1.29	2.44528	3.08884	0.557841
	4nWT 293T-CM	Gli1	29.15	29.3	0.45	16.29	12.86		14.62	-1.76	3.38698
	4nWT 293T-CM	Gli1	29.13	29.3	0.45	16.29	12.84		14.62	-1.78	3.43426
	4nWT Shh-CM	Gli1	27.51	27.42	0.08	16.65	10.86		14.62	-3.76	13.5479	14.4344	0.783164
	4nWT Shh-CM	Gli1	27.39	27.42	0.08	16.65	10.74		14.62	-3.88	14.723
	4nWT Shh-CM	Gli1	27.36	27.42	0.08	16.65	10.71		14.62	-3.91	15.0324
	Wt 293T-CM	Ptch1	25.5	25.37	0.13	16.48	9.02	8.89333	8.89333	0.126667	0.915945	1.00272	0.0906624
	Wt 293T-CM	Ptch1	25.24	25.37	0.13	16.48	8.76	8.89333	8.89333	-0.133333	1.09682
	Wt 293T-CM	Ptch1	25.38	25.37	0.13	16.48	8.9	8.89333	8.89333	0.00666667	0.99539
	Wt Shh-CM	Ptch1	24.93	24.85	0.06	16.68	8.25		8.89333	-0.643333	1.56193	1.54821	0.0547037
	Wt Shh-CM	Ptch1	25	25.24	0.06	16.68	8.32		8.89333	-0.573333	1.48796
	Wt Shh-CM	Ptch1	24.9	25.24	0.06	16.68	8.22		8.89333	-0.673333	1.59475
	4nWT 293T-CM	Ptch1	24.44	25.24	0.05	16.29	8.15		8.89333	-0.743333	1.67404	1.62881	0.0514743
	4nWT 293T-CM	Ptch1	24.47	24.48	0.05	16.29	8.18		8.89333	-0.713333	1.63959
	4nWT 293T-CM	Ptch1	24.53	24.48	0.05	16.29	8.24		8.89333	-0.653333	1.5728
	4nWT Shh-CM	Ptch1	24.03	24.99	0.04	16.65	7.38		8.89333	-1.51333	2.85469	2.94241	0.0766673
	4nWT Shh-CM	Ptch1	23.97	24.99	0.04	16.65	7.32		8.89333	-1.57333	2.97592
	4nWT Shh-CM	Ptch1	23.96	24.99	0.04	16.65	7.31		8.89333	-1.58333	2.99661
	Wt 293T-CM	tSufu	24.52	24.58	0.05	16.48	8.04	8.09667	8.09667	-0.0566667	1.04006	1.00039	0.034521
	Wt 293T-CM	tSufu	24.6	24.58	0.05	16.48	8.12	8.09667	8.09667	0.0233333	0.983957
	Wt 293T-CM	tSufu	24.61	24.58	0.05	16.48	8.13	8.09667	8.09667	0.0333333	0.97716
	Wt Shh-CM	tSufu	24.77	24.68	0.09	16.68	8.09		8.09667	-0.00666667	1.00463	1.07304	0.0635612
	Wt Shh-CM	tSufu	24.66	24.68	0.09	16.68	7.98		8.09667	-0.116667	1.08423
	Wt Shh-CM	tSufu	24.6	24.68	0.09	16.68	7.92		8.09667	-0.176667	1.13027
	4nWT 293T-CM	tSufu	21.04	24.08	0.05	16.29	4.75		8.09667	-3.34667	10.173	9.87608	0.348956
	4nWT 293T-CM	tSufu	21.14	24.08	0.05	16.29	4.85		8.09667	-3.24667	9.4917
	4nWT 293T-CM	tSufu	21.07	24.08	0.05	16.29	4.78		8.09667	-3.31667	9.9636
	4nWT Shh-CM	tSufu	21.5	21.4	0.09	16.65	4.85		8.09667	-3.24667	9.4917	10.1857	0.618509
	4nWT Shh-CM	tSufu	21.33	21.4	0.09	16.65	4.68		8.09667	-3.41667	10.6787
	4nWT Shh-CM	tSufu	21.37	21.4	0.09	16.65	4.72		8.09667	-3.37667	10.3867
sFigure 2C
	Sample Name	Gene Name	Cq	Cq Mean	Cq Error	Actin	Cq-Actin <A>	Average	Cq-Actin (Wt I9Ctrl) <B>	A-B	POWER(2,-(A-B))	Mean	SD
	Wt 293T-CM	Gli1	30.53	30.11	0.41	15.48	15.05	14.6267	14.6267	0.423333	0.7457	1.02694	0.285472
	Wt 293T-CM	Gli1	30.08	30.11	0.41	15.48	14.6	14.6267	14.6267	-0.0266667	1.01866
	Wt 293T-CM	Gli1	29.71	30.11	0.41	15.48	14.23	14.6267	14.6267	-0.396667	1.31646
	Wt Shh-CM	Gli1	25.88	26.13	0.25	15.86	10.02		14.6267	-4.60667	24.3638	20.7329	3.51452
	Wt Shh-CM	Gli1	26.13	26.13	0.25	15.86	10.27		14.6267	-4.35667	20.4874
	Wt Shh-CM	Gli1	26.37	26.13	0.25	15.86	10.51		14.6267	-4.11667	17.3476
	4nSA 293T-CM	Gli1	28.61	28.6	0.03	14.91	13.7		14.6267	-0.926667	1.90088	1.91885	0.0429969
	4nSA 293T-CM	Gli1	28.62	28.6	0.03	14.91	13.71		14.6267	-0.916667	1.88775
	4nSA 293T-CM	Gli1	28.56	28.6	0.03	14.91	13.65		14.6267	-0.976667	1.96791
	4nSA Shh-CM	Gli1	24.99	24.75	0.21	15.22	9.77		14.6267	-4.85667	28.9736	34.3626	4.66874
	4nSA Shh-CM	Gli1	24.63	24.75	0.21	15.22	9.41		14.6267	-5.21667	37.1855
	4nSA Shh-CM	Gli1	24.64	24.75	0.21	15.22	9.42		14.6267	-5.20667	36.9286
	Wt 293T-CM	Ptch1	24.96	24.94	0.14	15.48	9.48	9.46333	9.46333	0.0166667	0.988514	1.00297	0.0950823
	Wt 293T-CM	Ptch1	25.07	24.94	0.14	15.48	9.59	9.46333	9.46333	0.126667	0.915945
	Wt 293T-CM	Ptch1	24.8	24.94	0.14	15.48	9.32	9.46333	9.46333	-0.143333	1.10445
	Wt Shh-CM	Ptch1	23.48	24.99	2.65	15.86	7.62		9.46333	-1.84333	3.58838	2.48479	2.02205
	Wt Shh-CM	Ptch1	28.05	24.99	2.65	15.86	12.19		9.46333	2.72667	0.151075
	Wt Shh-CM	Ptch1	23.43	24.99	2.65	15.86	7.57		9.46333	-1.89333	3.71493
	4nSA 293T-CM	Ptch1	23.86	23.76	0.11	14.91	8.95		9.46333	-0.513333	1.42734	1.53635	0.118497
	4nSA 293T-CM	Ptch1	23.77	23.76	0.11	14.91	8.86		9.46333	-0.603333	1.51922
	4nSA 293T-CM	Ptch1	23.64	23.76	0.11	14.91	8.73		9.46333	-0.733333	1.66248
	4nSA Shh-CM	Ptch1	22.52	22.5	0.04	15.22	7.3		9.46333	-2.16333	4.47949	4.55372	0.128579
	4nSA Shh-CM	Ptch1	22.45	22.5	0.04	15.22	7.23		9.46333	-2.23333	4.70219
	4nSA Shh-CM	Ptch1	22.52	22.5	0.04	15.22	7.3		9.46333	-2.16333	4.47949
	Wt 293T-CM	tSufu	24.02	23.92	0.09	15.48	8.54	8.43667	8.43667	0.103333	0.93088	1.0013	0.0619348
	Wt 293T-CM	tSufu	23.85	23.92	0.09	15.48	8.37	8.43667	8.43667	-0.0666667	1.04729
	Wt 293T-CM	tSufu	23.88	23.92	0.09	15.48	8.4	8.43667	8.43667	-0.0366667	1.02574
	Wt Shh-CM	tSufu	24.22	24.11	0.1	15.86	8.36		8.43667	-0.0766667	1.05458	1.13981	0.074827
	Wt Shh-CM	tSufu	24.07	24.11	0.1	15.86	8.21		8.43667	-0.226667	1.17013
	Wt Shh-CM	tSufu	24.04	24.11	0.1	15.86	8.18		8.43667	-0.256667	1.19472
	4nSA 293T-CM	tSufu	19.89	19.88	0.01	14.91	4.98		8.43667	-3.45667	10.9789	11.03	0.0884849
	4nSA 293T-CM	tSufu	19.87	19.88	0.01	14.91	4.96		8.43667	-3.47667	11.1322
	4nSA 293T-CM	tSufu	19.89	19.88	0.01	14.91	4.98		8.43667	-3.45667	10.9789
	4nSA Shh-CM	tSufu	20.17	20.15	0.04	15.22	4.95		8.43667	-3.48667	11.2096	11.3696	0.346284
	4nSA Shh-CM	tSufu	20.18	20.15	0.04	15.22	4.96		8.43667	-3.47667	11.1322
	4nSA Shh-CM	tSufu	20.1	20.15	0.04	15.22	4.88		8.43667	-3.55667	11.7669

## Sheet: sFigure 3
sFigure 3C
	Genotype	Sample number	DAPI cell count	Ki67+ cell count	Ki67+ cell count/DAPI cell count	Mean	SD
	4nSD	SD5-1	201	136	0.676617	0.74183	0.0652434
	4nSD	1430530-7	131	100	0.763359
	4nSD	1730608-7	89	60	0.674157
	4nSD	1740610-8	126	97	0.769841
	4nSD	SD1660608-4	143	118	0.825175
	Wt	SD5-4	160	63	0.39375	0.398473	0.0438636
	Wt	1430530-6	70	30	0.428571
	Wt	1730608-2	68	23	0.338235
	Wt	1730608-6	120	52	0.433333
sFigure 3E
	Genotype	Sample number	Pax6+ cell count	Mean	SD
	4nSD	SD5-1	209	203.2	35.3369
	4nSD	1430530-7	230
	4nSD	1730608-7	150
	4nSD	1740610-8	189
	4nSD	SD1660608-4	238
	Wt	SD5-4	155	137.75	30.1814
	Wt	1430530-6	128
	Wt	1730608-2	100
	Wt	1730608-6	168
sFigure 3H
	Genotype	Sample number	EGL Thickness				Mean	SD
	Wt	WTP7-5	54.88	58.98	64.03	65.63	60.88	4.90221
	4nSD	SDP7-3	137.47	131.83	152.96	169.13	147.847	16.7664
	4nSD	SDP7-41	120.462	140.736	160.948	138.917	140.265	16.5529
	4nSD	SDP7-48	155.027	180.029	143	128	151.514	21.9912
sFigure 3I
	Genotype	Sample number	the Ki67+ GCPs thickness of the one lateral side from the fissure pc (white dotted outline)				Mean	SD
	Wt	WTP7-5	64.03	78.05	65.63	58.92	66.6575	8.11619
	4nSD	SDP7-3	109.47	115.96	152.96	118.54	124.233	19.5281
	4nSD	SDP7-41	110.462	135.736	150.948	110.916	127.015	19.8495
	4nSD	SDP7-48	141.027	162.029	136	120.023	139.77	17.3321
